# Supplementary material for: Association between chronic kidney disease and mortality in patients with a confirmed COVID-19 diagnosis
Source: PeerJ. 2022 Jun 14;10:e13437. doi: 10.7717/peerj.13437 (PMC9205307; doi:10.7717/peerj.13437)
Supplement: Supplemental Information 2 — ckd, Chronic kidney disease; ckd_dm, Chronic Kidney Disease and Diabetes Mellitus; ckd_dm_hta, Chronic Kidney Disease; Diabetes Mellitus and Hypertesion; ckd_hta, Chronic Kidney Disease and Hypertension; copd, Chronic Obstructive Pulmonary Disease; dm, Diabetes Mellitus; hta, Hypertension; icu, Intensive Care Unit; id, Record ID. [file peerj-10-13437-s002.csv]

id	sex	pneumonia	dm	copd	immunosuppression	hta	cardiovascular	obesity	ckd	smoking	icu	died	age	ckd_dm	ckd_hta	ckd_dm_hta
13db0a	male	yes	no	no	no	no	no	yes	no	no	yes	no	18-45	no	no	no
3296ee	female	no	no	no	no	no	no	no	no	no	no	no	18-45	no	no	no
036b27	male	no	no	no	no	no	no	no	no	no	no	no	18-45	no	no	no
2bf6dd	male	yes	no	no	no	no	no	no	no	no	no	no	18-45	no	no	no
09ed38	female	no	no	no	no	no	no	yes	no	no	no	no	18-45	no	no	no
13aca6	male	no	no	no	no	no	no	no	no	no	no	no	18-45	no	no	no
0a32bd	female	yes	no	no	no	no	no	no	no	no	no	no	18-45	no	no	no
0bdcfb	female	no	no	no	no	no	no	no	no	no	no	no	18-45	no	no	no
22e178	male	yes	no	no	no	no	no	no	no	no	no	no	18-45	no	no	no
02ba20	female	no	no	no	no	no	no	no	no	no	no	no	18-45	no	no	no
146c88	female	no	no	no	no	no	no	no	no	no	no	no	18-45	no	no	no
0afccb	male	no	no	no	no	no	no	no	no	no	no	no	18-45	no	no	no
168257	male	no	no	no	no	no	no	no	no	no	no	no	18-45	no	no	no
038ad8	male	no	no	no	no	no	no	no	no	no	yes	yes	18-45	no	no	no
16e240	male	yes	no	no	no	no	no	no	yes	no	yes	no	18-45
0295ee	male	no	no	no	no	no	no	no	no	yes	no	yes	18-45	no	no	no
0b69a7	male	yes	no	no	no	no	no	no	no	no	no	no	18-45	no	no	no
018b3b	male	yes	no	no	no	no	no	no	yes	no	no	yes	18-45
045bc4	male	no	no	no	no	no	no	yes	no	no	no	no	18-45	no	no	no
0ba8b2	male	no	no	no	no	no	no	no	no	no	no	no	18-45	no	no	no
24d075	female	yes	yes	no	no	no	no	no	no	no	no	no	18-45		no
213865	female	yes	no	no	no	yes	no	no	yes	no	no	no	18-45		yes
056ebf	female	yes	no	no	no	no	no	yes	no	no	no	no	18-45	no	no	no
1ded50	female	yes	no	no	no	no	no	no	no	yes	no	no	18-45	no	no	no
0afb05	male	yes	no	no	no	no	no	no	yes	no	no	yes	18-45
1bc5a9	female	no	no	no	no	no	no	no	no	no	no	no	18-45	no	no	no
2a9b32	male	no	no	no	no	no	no	no	no	no	no	no	18-45	no	no	no
02bb6b	male	no	no	no	no	no	no	no	no	no	no	no	18-45	no	no	no
17d37f	female	yes	yes	no	no	no	no	yes	no	no	no	no	18-45		no
0280de	female	yes	no	no	no	no	no	no	no	no	no	no	18-45	no	no	no
01960e	male	no	no	no	no	no	no	no	no	no	no	no	18-45	no	no	no
2cfcd0	female	yes	no	no	no	yes	no	no	yes	no	no	yes	18-45		yes
0f516c	male	yes	no	no	no	no	no	no	no	no	no	yes	18-45	no	no	no
06d12c	female	no	no	no	no	no	no	yes	no	no	no	no	18-45	no	no	no
30764e	female	no	no	no	no	no	no	no	no	no	no	no	18-45	no	no	no
015714	female	yes	no	no	no	no	no	no	no	no	no	no	18-45	no	no	no
0e478c	female	yes	yes	no	no	yes	no	no	no	no	no	no	18-45
106b15	female	no	no	no	yes	no	no	no	no	no	no	no	18-45	no	no	no
2b0e4b	male	yes	no	no	no	no	no	no	no	no	no	no	18-45	no	no	no
2f6fc8	male	yes	no	no	no	no	no	yes	no	no	no	no	18-45	no	no	no
08e137	female	yes	no	no	no	no	no	yes	no	no	no	no	18-45	no	no	no
462097	male	no	no	no	no	no	no	no	no	no	no	no	18-45	no	no	no
239b66	female	yes	no	no	no	no	no	no	no	no	no	no	18-45	no	no	no
28e2b1	female	no	no	no	no	no	no	no	no	no	no	no	18-45	no	no	no
1aa4ca	female	no	no	no	no	no	no	no	no	no	no	no	18-45	no	no	no
1e23ff	male	yes	no	no	no	no	no	no	no	no	no	no	18-45	no	no	no
0081dd	female	no	no	no	no	no	no	no	no	no	no	no	18-45	no	no	no
2e2ba6	male	yes	no	no	no	no	no	yes	no	yes	no	yes	18-45	no	no	no
1ca2b1	male	no	no	no	no	yes	no	no	yes	no	no	yes	18-45		yes
0e83ce	female	no	no	no	no	no	no	no	no	no	no	no	18-45	no	no	no
44ec08	male	yes	no	no	no	no	no	no	no	no	no	no	18-45	no	no	no
07244d	male	yes	no	no	no	no	no	no	no	no	no	yes	18-45	no	no	no
2a746b	female	yes	no	no	no	yes	no	no	no	no	no	no	18-45	no
25df55	male	yes	no	no	no	yes	yes	no	yes	no	no	yes	18-45		yes
145536	female	no	no	no	no	no	no	no	no	no	no	no	18-45	no	no	no
25ef8e	female	yes	no	no	no	no	no	no	no	no	no	no	18-45	no	no	no
172168	male	no	yes	no	no	no	no	yes	no	no	no	no	18-45		no
07cb46	female	no	no	no	no	no	no	no	no	no	yes	yes	18-45	no	no	no
1b0c39	female	no	no	no	no	no	no	yes	no	no	no	no	18-45	no	no	no
04066b	male	yes	no	no	no	no	no	no	no	no	no	no	18-45	no	no	no
1e671f	male	no	no	no	no	yes	no	no	yes	yes	no	no	18-45		yes
29de41	female	no	no	no	no	no	no	no	no	no	no	no	18-45	no	no	no
22179c	male	yes	no	no	no	no	no	no	no	no	yes	no	18-45	no	no	no
39f4f1	female	yes	no	no	no	no	no	no	no	no	no	no	18-45	no	no	no
0b058f	female	yes	no	no	no	no	no	no	no	no	no	no	18-45	no	no	no
19445a	male	yes	no	no	no	no	no	no	no	no	no	no	18-45	no	no	no
150632	male	yes	no	no	no	no	no	no	no	no	no	no	18-45	no	no	no
23b41e	female	no	no	no	no	no	no	no	no	no	no	no	18-45	no	no	no
096706	female	yes	no	no	no	no	no	no	no	no	yes	no	18-45	no	no	no
155bfc	male	yes	no	no	no	no	no	yes	no	no	no	yes	18-45	no	no	no
30ae27	male	yes	no	no	no	no	no	no	no	no	no	no	18-45	no	no	no
40889e	male	no	no	no	no	no	no	no	no	no	no	no	18-45	no	no	no
14776f	female	no	no	no	no	no	no	no	no	no	no	no	18-45	no	no	no
111581	female	no	no	no	no	no	no	no	no	no	no	no	18-45	no	no	no
15d8ae	male	yes	yes	no	no	no	no	no	no	yes	no	no	18-45		no
113ceb	female	no	no	no	no	no	no	no	no	no	no	no	18-45	no	no	no
0799bf	male	no	no	no	no	no	no	no	no	no	no	yes	18-45	no	no	no
26698b	female	no	no	no	no	no	no	no	no	no	yes	no	18-45	no	no	no
031059	male	no	no	no	no	no	no	no	no	no	no	no	18-45	no	no	no
28eed7	male	yes	no	no	no	no	no	yes	no	no	no	no	18-45	no	no	no
0992b3	male	no	no	no	no	no	no	no	no	no	no	no	18-45	no	no	no
121f22	male	yes	no	no	no	no	no	no	no	yes	yes	yes	18-45	no	no	no
307953	male	no	no	no	no	no	no	no	no	no	no	no	18-45	no	no	no
0a9c08	female	yes	no	no	no	no	no	no	yes	no	no	no	18-45
231f19	female	no	no	no	no	no	no	no	no	no	no	no	18-45	no	no	no
0279b6	female	yes	no	no	no	no	no	no	no	no	no	no	18-45	no	no	no
1290ec	female	no	no	no	no	no	no	no	no	no	no	no	18-45	no	no	no
34c497	female	yes	no	no	no	no	no	no	no	no	no	no	18-45	no	no	no
234ec5	male	yes	no	no	no	no	no	no	no	no	no	no	18-45	no	no	no
052f75	male	no	no	no	no	no	no	yes	no	no	no	no	18-45	no	no	no
1b3bd9	male	no	no	no	no	no	no	no	no	no	no	no	18-45	no	no	no
1f7f15	female	no	no	no	no	no	no	no	no	no	no	no	18-45	no	no	no
08ff4d	female	no	no	no	no	no	no	no	no	no	no	no	18-45	no	no	no
1c77f9	male	no	no	no	no	no	no	no	no	no	no	no	18-45	no	no	no
1034f8	male	yes	no	no	no	no	no	yes	no	yes	no	no	18-45	no	no	no
0cd82f	male	no	no	no	no	no	no	no	no	yes	no	no	18-45	no	no	no
39c71f	male	no	no	no	no	no	no	no	no	no	no	no	18-45	no	no	no
2658d3	male	yes	no	no	no	no	no	no	no	no	yes	yes	18-45	no	no	no
19000d	male	no	no	no	no	yes	no	yes	no	yes	no	no	18-45	no
169091	female	yes	no	no	no	no	no	no	no	no	no	no	18-45	no	no	no
1472f9	male	yes	no	no	no	no	no	no	no	no	no	no	18-45	no	no	no
003d4e	male	yes	no	no	no	no	no	no	no	no	no	yes	18-45	no	no	no
101dab	female	no	no	no	no	no	no	yes	no	no	no	no	18-45	no	no	no
21d8fd	male	no	no	no	no	no	no	no	no	no	no	no	18-45	no	no	no
22d940	male	yes	no	no	no	no	no	no	no	no	no	no	18-45	no	no	no
1889c8	female	yes	no	no	no	no	no	yes	no	no	no	no	18-45	no	no	no
147179	male	no	no	no	no	no	no	yes	no	no	no	no	18-45	no	no	no
02068b	female	no	no	no	no	yes	no	no	yes	no	no	no	18-45		yes
194b42	female	yes	no	no	no	no	no	no	no	no	no	no	18-45	no	no	no
25eaf4	male	yes	no	no	no	no	no	no	no	no	yes	no	18-45	no	no	no
0a5ef6	male	yes	no	no	no	no	no	no	no	yes	no	no	18-45	no	no	no
09b457	male	yes	no	no	no	no	no	no	no	no	no	no	18-45	no	no	no
0412af	male	no	no	no	no	no	no	no	no	no	no	no	18-45	no	no	no
133224	female	yes	no	no	no	no	no	no	no	no	no	no	18-45	no	no	no
378f8d	female	no	no	no	no	no	no	no	no	no	no	no	18-45	no	no	no
10bc26	female	no	no	no	no	no	no	no	no	no	no	no	18-45	no	no	no
14ed88	female	no	no	no	no	no	no	no	no	no	no	no	18-45	no	no	no
37ae68	female	no	no	no	no	no	no	no	no	no	no	no	18-45	no	no	no
2e1344	female	no	no	no	no	no	no	no	no	no	no	no	18-45	no	no	no
121e45	male	yes	no	no	no	no	no	no	no	no	yes	yes	18-45	no	no	no
02b15a	female	no	no	no	no	no	no	yes	no	yes	no	no	18-45	no	no	no
0d51bf	female	yes	no	no	no	no	no	no	no	no	no	no	18-45	no	no	no
20437a	male	yes	no	no	no	no	no	no	no	no	no	no	18-45	no	no	no
0c0764	female	no	no	no	no	no	no	no	no	no	no	no	18-45	no	no	no
446508	male	no	no	no	no	no	no	no	no	no	no	no	18-45	no	no	no
433f65	male	no	no	no	no	no	no	no	no	no	no	no	18-45	no	no	no
0d8d0a	male	yes	no	no	no	no	no	no	no	no	no	no	18-45	no	no	no
0d0d57	female	no	no	no	no	no	no	no	no	no	no	no	18-45	no	no	no
0751f7	female	no	no	no	no	no	no	no	no	no	no	no	18-45	no	no	no
437c23	female	no	no	no	no	no	no	no	no	no	no	no	18-45	no	no	no
197a2a	male	no	no	no	no	no	no	no	no	yes	no	no	18-45	no	no	no
093167	female	yes	no	no	no	no	no	no	no	no	no	no	18-45	no	no	no
367ebe	male	yes	no	no	no	no	no	no	no	no	yes	no	18-45	no	no	no
11f1d4	male	no	no	no	yes	no	no	no	no	no	no	no	18-45	no	no	no
0acf18	female	no	no	no	no	no	no	no	no	no	no	no	18-45	no	no	no
03cd00	male	yes	no	no	no	yes	no	no	yes	no	yes	yes	18-45		yes
197a17	male	no	no	no	no	no	no	yes	no	no	no	no	18-45	no	no	no
14b44a	male	no	no	no	no	no	no	no	no	no	no	yes	18-45	no	no	no
100ebf	male	yes	no	no	no	yes	yes	no	yes	yes	no	yes	18-45		yes
033a9f	male	yes	yes	no	no	no	no	yes	no	no	yes	no	18-45		no
0867a4	male	no	no	no	no	no	no	no	no	no	yes	no	18-45	no	no	no
157d2a	male	no	no	no	yes	no	no	no	no	no	no	no	18-45	no	no	no
18bc9d	male	yes	no	no	yes	no	no	no	no	no	yes	no	18-45	no	no	no
1645a9	male	no	no	no	no	no	no	no	no	no	no	no	18-45	no	no	no
0bdd83	female	no	no	no	no	no	no	no	no	no	no	no	18-45	no	no	no
12de65	female	no	no	no	no	no	no	no	no	no	no	no	18-45	no	no	no
1a2e05	male	yes	no	no	no	no	no	no	no	no	no	no	18-45	no	no	no
3580a7	female	no	no	no	no	no	no	yes	no	no	no	no	18-45	no	no	no
364a2a	male	no	no	no	no	no	no	no	no	no	no	no	18-45	no	no	no
12fcc4	male	yes	no	no	no	no	no	no	no	yes	no	no	18-45	no	no	no
3c83c2	male	no	no	no	no	no	no	no	no	no	yes	no	18-45	no	no	no
451ce0	female	yes	no	no	no	yes	no	no	yes	no	no	no	18-45		yes
143b80	male	no	no	no	no	yes	no	yes	no	no	no	no	18-45	no
10f7c2	female	yes	no	no	no	no	no	no	no	no	no	no	18-45	no	no	no
1d0b26	male	yes	no	no	no	yes	no	no	no	no	no	no	18-45	no
065e03	male	yes	no	no	no	no	no	yes	no	yes	no	yes	18-45	no	no	no
0712dd	male	yes	no	no	no	no	no	no	no	no	no	yes	18-45	no	no	no
0683e6	female	yes	no	no	no	no	no	yes	no	no	no	no	18-45	no	no	no
3f5351	male	yes	no	no	no	no	no	no	no	yes	no	no	18-45	no	no	no
1038d8	female	no	no	no	no	no	no	no	no	no	no	no	18-45	no	no	no
14c4fe	male	yes	no	no	no	no	no	yes	no	no	no	no	18-45	no	no	no
046d72	female	no	no	no	no	no	no	no	no	no	no	no	18-45	no	no	no
1e83af	female	no	no	no	no	no	no	no	no	no	no	no	18-45	no	no	no
1ae8c2	male	yes	yes	no	no	no	no	no	no	no	no	no	18-45		no
0a3db1	female	no	no	no	no	no	no	no	no	no	no	no	18-45	no	no	no
137040	female	yes	no	no	no	no	no	no	no	no	no	no	18-45	no	no	no
40b604	male	no	no	no	no	yes	no	no	yes	no	no	yes	18-45		yes
149513	female	no	no	no	no	no	no	no	no	no	no	no	18-45	no	no	no
05453a	male	no	no	no	no	no	no	no	no	no	no	no	18-45	no	no	no
37942a	female	no	no	no	no	no	no	no	no	no	no	no	18-45	no	no	no
049d71	female	yes	yes	no	no	no	no	no	no	no	no	yes	18-45		no
1c91f0	female	no	no	no	no	no	no	no	no	no	no	no	18-45	no	no	no
360c9e	male	yes	no	no	no	no	no	yes	no	no	no	no	18-45	no	no	no
112580	male	yes	no	no	no	no	no	no	yes	no	no	no	18-45
0a35c3	female	yes	yes	no	no	yes	no	yes	no	no	no	no	18-45
1db17e	female	yes	no	no	no	no	no	yes	no	no	no	no	18-45	no	no	no
18a4ac	male	no	no	no	no	no	no	no	no	no	no	no	18-45	no	no	no
0b9a24	male	no	no	no	no	no	no	no	no	no	no	no	18-45	no	no	no
019ee1	male	no	no	no	no	no	no	no	no	no	no	no	18-45	no	no	no
0f1dfd	male	no	no	no	no	no	no	no	no	no	no	no	18-45	no	no	no
038718	male	yes	no	no	no	no	no	no	no	no	no	no	18-45	no	no	no
321207	female	yes	no	no	no	no	no	no	no	no	yes	yes	18-45	no	no	no
074633	female	no	no	no	no	no	no	no	no	no	no	no	18-45	no	no	no
1194e0	female	no	no	no	no	no	no	no	no	no	no	no	18-45	no	no	no
02850a	male	yes	no	no	no	no	no	no	no	no	no	yes	18-45	no	no	no
1aceed	female	yes	no	no	no	no	no	no	no	yes	no	no	18-45	no	no	no
14b45c	female	yes	no	no	no	no	no	yes	no	no	no	no	18-45	no	no	no
29bca6	male	yes	no	no	no	no	no	no	no	no	no	no	18-45	no	no	no
05816d	male	no	no	no	no	no	no	yes	no	no	no	no	18-45	no	no	no
15619d	female	no	yes	no	no	no	no	no	no	no	no	no	18-45		no
2f396e	male	no	no	no	no	no	no	no	no	no	yes	no	18-45	no	no	no
0a7112	female	yes	no	no	no	no	no	yes	no	no	no	yes	18-45	no	no	no
2d1f73	female	no	no	no	no	no	no	no	no	no	no	no	18-45	no	no	no
08bd3f	female	yes	no	no	no	no	no	yes	no	no	no	yes	18-45	no	no	no
04d168	female	no	no	no	no	no	no	no	no	no	no	no	18-45	no	no	no
0471cf	female	no	no	no	no	no	no	no	no	no	no	no	18-45	no	no	no
0fbdc1	female	yes	no	no	no	no	no	no	no	no	no	no	18-45	no	no	no
15617e	female	yes	no	no	no	no	no	no	no	no	no	no	18-45	no	no	no
13b1fd	female	no	no	no	no	no	no	no	no	no	no	no	18-45	no	no	no
0dd70d	female	no	no	no	no	no	no	no	no	no	no	no	18-45	no	no	no
0f3a69	male	yes	no	no	no	no	no	no	no	no	no	yes	18-45	no	no	no
262f9e	female	no	no	no	no	no	no	no	no	no	no	no	18-45	no	no	no
0b058e	female	yes	no	no	no	no	no	no	no	no	no	yes	18-45	no	no	no
1b0ec0	male	yes	no	no	no	no	no	no	no	no	no	no	18-45	no	no	no
11db53	male	yes	no	no	no	no	no	no	no	no	no	yes	18-45	no	no	no
4531e1	male	no	no	no	no	no	no	no	no	no	no	no	18-45	no	no	no
1e7f07	female	yes	no	no	no	no	no	yes	no	no	no	no	18-45	no	no	no
1a1724	female	no	no	no	yes	no	no	no	no	no	no	no	18-45	no	no	no
1c6ecb	female	yes	no	no	no	no	no	no	no	no	no	no	18-45	no	no	no
213cb8	male	no	no	no	no	no	no	no	no	no	no	no	18-45	no	no	no
1543f7	female	no	no	no	no	no	no	yes	no	no	no	no	18-45	no	no	no
2402a7	female	yes	no	no	no	no	no	no	no	no	no	no	18-45	no	no	no
0b237e	male	yes	no	no	no	yes	no	no	yes	no	no	no	18-45		yes
05973d	male	no	no	no	no	no	no	no	no	no	no	no	18-45	no	no	no
097160	male	no	no	no	no	no	no	no	no	no	no	no	18-45	no	no	no
106b63	female	no	no	no	no	no	no	no	no	no	no	no	18-45	no	no	no
1ccdea	female	no	no	no	no	no	no	no	no	no	no	no	18-45	no	no	no
0b6659	male	yes	no	no	no	no	no	no	no	no	yes	no	18-45	no	no	no
1b8413	female	no	yes	no	no	yes	yes	yes	no	no	no	no	18-45
2ea003	female	no	no	yes	no	no	no	yes	no	no	no	no	18-45	no	no	no
1c7d87	female	yes	no	no	no	no	no	no	no	no	no	no	18-45	no	no	no
06104d	male	yes	no	no	no	no	no	yes	no	no	no	no	18-45	no	no	no
15fece	female	yes	no	no	no	no	no	no	no	no	no	no	18-45	no	no	no
2c0436	male	no	no	no	no	no	no	no	no	no	no	no	18-45	no	no	no
140b89	male	yes	yes	no	no	no	no	no	no	no	no	no	18-45		no
2f77aa	male	yes	no	no	no	no	no	yes	no	no	no	no	18-45	no	no	no
11aef9	female	yes	no	no	no	no	no	yes	no	no	yes	no	18-45	no	no	no
0c3746	female	no	no	no	no	no	no	no	no	no	yes	no	18-45	no	no	no
05a6b6	male	no	no	no	no	no	no	no	no	no	no	no	18-45	no	no	no
2e3a2b	female	no	no	no	no	no	no	no	no	no	no	no	18-45	no	no	no
2783e5	male	no	no	no	no	no	yes	yes	no	no	no	no	18-45	no	no	no
02eaba	male	no	no	no	no	no	no	yes	no	no	no	no	18-45	no	no	no
1bbfa8	male	no	no	no	no	no	no	no	no	no	no	no	18-45	no	no	no
443027	male	no	no	no	no	no	no	no	no	no	no	no	18-45	no	no	no
0f76d9	male	yes	no	no	no	no	no	no	no	no	no	no	18-45	no	no	no
120151	female	yes	no	no	no	no	no	no	no	no	no	no	18-45	no	no	no
11b764	female	yes	no	no	no	no	no	no	no	no	no	no	18-45	no	no	no
0e1a26	female	yes	no	no	no	no	no	no	no	no	no	no	18-45	no	no	no
3a7100	male	no	no	no	no	no	no	no	no	no	no	no	18-45	no	no	no
338128	male	yes	no	no	no	no	no	no	no	no	no	no	18-45	no	no	no
0c07ef	female	no	no	no	no	no	no	no	no	no	no	no	18-45	no	no	no
068c4b	female	no	no	no	no	no	no	no	no	no	no	no	18-45	no	no	no
16dbc4	male	yes	no	no	no	no	no	no	no	yes	yes	no	18-45	no	no	no
236655	female	no	no	no	no	no	no	no	no	no	no	no	18-45	no	no	no
19ccbd	male	no	no	no	no	no	no	no	no	no	no	no	18-45	no	no	no
1bae14	female	yes	no	no	no	no	no	no	no	no	no	no	18-45	no	no	no
3a34f9	female	no	no	no	no	no	no	no	no	no	no	no	18-45	no	no	no
070259	female	yes	no	no	no	yes	no	yes	no	no	no	no	18-45	no
02ea9c	male	no	no	no	no	no	no	no	no	no	no	yes	18-45	no	no	no
32af06	female	yes	no	no	no	no	no	yes	no	no	yes	yes	18-45	no	no	no
140b92	female	no	no	no	no	no	no	no	no	yes	no	no	18-45	no	no	no
1630c6	male	no	no	no	no	no	no	yes	no	no	no	no	18-45	no	no	no
05c099	female	yes	no	no	no	no	no	no	no	no	no	no	18-45	no	no	no
099fd8	male	no	no	no	no	no	no	no	no	no	no	no	18-45	no	no	no
09d9d5	male	no	no	no	no	no	no	no	no	no	no	no	18-45	no	no	no
051fdc	male	no	no	no	no	no	no	no	no	no	no	no	18-45	no	no	no
0ba30e	female	no	no	no	no	no	no	no	no	no	no	no	18-45	no	no	no
132e82	male	no	no	no	yes	no	no	no	no	no	no	no	18-45	no	no	no
0b5e82	male	yes	no	no	no	no	no	no	no	yes	no	no	18-45	no	no	no
283ed8	female	no	no	no	no	no	no	no	no	no	no	no	18-45	no	no	no
09d9c0	male	yes	no	no	no	no	no	no	no	no	no	yes	18-45	no	no	no
1b9e80	female	no	no	no	no	no	no	no	no	no	no	no	18-45	no	no	no
179247	male	yes	no	no	no	no	no	no	yes	no	no	no	18-45
400847	male	no	no	no	no	no	no	no	no	no	no	no	18-45	no	no	no
29bd12	female	no	no	no	no	no	no	yes	no	no	no	no	18-45	no	no	no
0330a1	male	yes	no	no	no	no	no	no	no	no	no	no	18-45	no	no	no
0c51ee	female	no	no	no	no	yes	no	no	no	no	no	no	18-45	no
1dc0e9	female	yes	no	no	no	no	no	yes	no	no	no	no	18-45	no	no	no
028289	female	yes	no	no	no	no	no	no	no	no	no	no	18-45	no	no	no
0b16c1	male	yes	no	no	no	no	no	no	no	no	no	no	18-45	no	no	no
31a07b	female	no	no	no	no	no	no	yes	no	no	no	no	18-45	no	no	no
39b7f6	male	yes	no	no	no	no	no	no	no	no	no	no	18-45	no	no	no
02156c	male	no	no	no	no	no	no	yes	no	no	no	no	18-45	no	no	no
1b9960	female	no	no	no	no	no	no	no	no	no	no	yes	18-45	no	no	no
0807e9	male	no	no	no	no	no	no	no	no	no	no	no	18-45	no	no	no
00f4fe	male	no	no	no	no	no	no	yes	no	no	no	no	18-45	no	no	no
26c79a	male	yes	no	no	no	no	no	no	no	no	no	no	18-45	no	no	no
299a91	male	no	no	no	no	no	no	no	no	no	no	no	18-45	no	no	no
009935	male	yes									no	no	18-45
0eb919	male	yes	no	no	no	no	no	no	no	yes	no	no	18-45	no	no	no
237019	male	no	no	no	yes	no	no	no	no	no	no	no	18-45	no	no	no
4660af	female	yes	no	no	no	no	no	no	no	no	no	no	18-45	no	no	no
195432	female	no	no	no	no	no	no	no	no	no	no	no	18-45	no	no	no
11ca2d	female	no	no	no	no	no	no	yes	no	yes	no	no	18-45	no	no	no
127171	female	yes	no	no	no	no	no	no	no	no	yes	yes	18-45	no	no	no
0c6bbf	female	no	no	no	no	no	no	no	no	no	no	yes	18-45	no	no	no
23a66f	female	no	no	no	no	no	no	yes	no	no	no	no	18-45	no	no	no
0380d3	male	yes	no	no	no	no	no	no	no	no	no	no	18-45	no	no	no
1ac7a8	male	no	no	no	no	no	no	no	no	no	no	no	18-45	no	no	no
1d0f15	male	yes	no	no	no	no	no	no	no	no	no	no	18-45	no	no	no
20ce0e	female	no	no	no	no	no	no	no	no	no	no	no	18-45	no	no	no
12492d	male	yes	no	no	no	no	no	yes	no	no	no	no	18-45	no	no	no
04aeb3	female	no	no	no	no	no	no	no	no	no	no	no	18-45	no	no	no
1534d4	male	yes	no	no	no	no	no	no	no	no	yes	no	18-45	no	no	no
38fda3	male	no	no	no	no	no	no	no	no	no	no	no	18-45	no	no	no
298132	female	no	no	no	no	no	no	yes	no	no	no	no	18-45	no	no	no
19654a	male	yes	no	no	no	no	no	no	no	no	no	no	18-45	no	no	no
1e3efc	male	yes	no	no	no	no	no	no	no	no	no	no	18-45	no	no	no
09ff2d	female	yes	no	no	no	no	no	no	no	no	no	no	18-45	no	no	no
1bbe11	female	yes	no	no	no	no	no	no	no	no	no	no	18-45	no	no	no
1b1030	male	no	yes	no	no	no	no	no	no	no	no	no	18-45		no
3b13d2	female	no	no	no	no	no	no	no	no	no	no	yes	18-45	no	no	no
24c455	female	yes	no	no	no	no	no	no	no	no	no	no	18-45	no	no	no
30a71c	female	yes	no	yes	no	no	no	no	no	no	no	yes	18-45	no	no	no
1607b5	female	yes	no	no	no	no	no	no	no	no	no	no	18-45	no	no	no
10ce03	male	yes	yes	no	no	no	no	no	no	yes	no	yes	18-45		no
11e586	female	yes	no	no	no	yes	no	no	no	no	no	no	18-45	no
3cd27f	male	no	no	no	no	no	no	no	no	no	no	no	18-45	no	no	no
0dddb8	male	no	no	no	no	no	no	yes	no	no	no	no	18-45	no	no	no
02d4e5	female	no	no	no	no	no	no	no	no	no	no	no	18-45	no	no	no
3456fe	male	no	no	no	no	yes	no	no	no	no	no	yes	18-45	no
3875aa	male	no	no	no	no	no	no	no	no	no	no	no	18-45	no	no	no
070e65	male	yes	no	no	no	no	no	no	no	no	no	no	18-45	no	no	no
1c820d	male	yes	no	no	no	no	no	no	no	no	no	yes	18-45	no	no	no
01edc7	male	yes	no	no	no	no	no	no	no	no	no	no	18-45	no	no	no
1a967d	female	yes	no	no	no	no	no	no	no	no	no	yes	18-45	no	no	no
033707	male	yes	no	no	no	no	no	no	no	no	no	yes	18-45	no	no	no
3a3e18	male	no	no	no	no	no	no	no	no	no	no	no	18-45	no	no	no
1baee5	female	no	no	no	no	no	no	yes	no	no	yes	no	18-45	no	no	no
16b5f1	female	no	no	no	no	no	no	no	no	no	no	no	18-45	no	no	no
0fa5e7	female	yes	no	no	yes	no	yes	yes	no	no	no	no	18-45	no	no	no
3006d1	male	yes	no	no	no	yes	no	no	yes	no	no	yes	18-45		yes
1648a6	female	no	no	no	no	no	no	no	no	no	no	no	18-45	no	no	no
1b45b0	male	yes	no	no	no	no	no	no	yes	no	no	no	18-45
1cba4c	male	yes	no	no	no	no	no	yes	no	no	no	no	18-45	no	no	no
3ad95f	male	no	no	no	no	no	no	yes	no	no	no	no	18-45	no	no	no
0bb718	male	no	no	no	no	yes	no	yes	no	no	no	no	18-45	no
051e7d	male	yes	no	no	yes	no	no	no	no	no	no	no	18-45	no	no	no
3a8a25	male	yes	no	no	no	no	no	no	no	no	no	no	18-45	no	no	no
027b98	male	no	no	no	no	no	no	no	no	no	no	no	18-45	no	no	no
34e8e6	male	yes	no	no	no	no	no	yes	no	no	no	no	18-45	no	no	no
07d8cb	female	yes	no	no	no	no	no	no	no	no	no	no	18-45	no	no	no
034ed2	male	no	no	no	no	no	no	no	no	no	no	yes	18-45	no	no	no
3c296b	male	no	no	no	no	no	no	no	no	no		yes	18-45	no	no	no
0a1c14	male	yes	no	no	no	no	no	no	no	no	no	no	18-45	no	no	no
088019	male	yes	no	yes	no	no	no	no	no	no	no	no	18-45	no	no	no
1bfad1	female	no	no	no	no	no	no	no	no	no	no	no	18-45	no	no	no
13ff26	female	yes	no	no	no	no	no	no	no	no	no	no	18-45	no	no	no
0f435b	male	yes	no	no	no	no	no	no	no	no	no	no	18-45	no	no	no
03aedc	male	no	no	no	no	no	no	no	no	no	no	no	18-45	no	no	no
0cc0b2	male	no	no	no	no	no	no	yes	no	no	no	no	18-45	no	no	no
0b5685	male	yes	no	no	no	yes	no	yes	no	no	no	yes	18-45	no
386338	female	no	no	no	no	no	no	no	no	no	no	no	18-45	no	no	no
0fc77e	male	yes	yes	no	no	yes	no	yes	no	no	no	yes	18-45
0de4ac	male	no	no	no	no	no	no	no	no	no	no	no	18-45	no	no	no
0fd385	male	yes	no	no	no	no	no	no	yes	no	no	yes	18-45
0d3f08	male	yes	no	no	no	no	no	no	yes	no	yes	no	18-45
040b69	female	yes	no	no	no	no	no	no	no	no	no	no	18-45	no	no	no
109253	female	yes	yes	no	no	yes	no	yes	no	no	no	yes	18-45
27a4ea	female	no	no	no	no	no	no	no	no	no	no	no	18-45	no	no	no
137f9b	male	no	no	no	no	no	no	no	no	no	no	no	18-45	no	no	no
167c6a	male	yes	no	no	no	no	no	no	no	no	no	no	18-45	no	no	no
370e84	female	no	no	no	no	no	no	no	no	no	no	no	18-45	no	no	no
2226a3	male	yes	yes	no	no	no	no	no	no	no	no	no	18-45		no
0e38a8	male	yes	no	no	no	no	no	no	no	no	no	no	18-45	no	no	no
0fe80f	male	no	no	no	no	no	no	no	no	yes	no	no	18-45	no	no	no
0e5735	female	no	yes	no	no	no	no	no	no	no	no	no	18-45		no
33a23b	female	no	no	no	no	no	no	no	no	no	no	no	18-45	no	no	no
0f5885	male	no	no	no	no	no	no	yes	no	no	no	no	18-45	no	no	no
165b9a	male	no	no	no	no	no	no	no	no	yes	no	no	18-45	no	no	no
1bf6de	male	yes	no	no	no	no	no	no	yes	no	no	no	18-45
134239	female	no	no	no	no	no	no	no	no	no	no	yes	18-45	no	no	no
3aca1f	male	no	no	no	no	no	no	no	no	no	yes	no	18-45	no	no	no
0ff1c5	male	yes	no	no	no	no	no	no	no	yes	no	no	18-45	no	no	no
066bdb	female	no	no	no	no	no	no	no	no	no	no	no	18-45	no	no	no
0c5dd2	female	no	no	no	no	no	no	no	no	no	no	no	18-45	no	no	no
0aba3e	male	no	no	no	no	no	no	no	no	no	no	no	18-45	no	no	no
06fc73	male	no	no	no	no	no	no	yes	no	no	no	no	18-45	no	no	no
05a46e	male	no	no	no	no	no	no	no	no	no	no	no	18-45	no	no	no
1fa46f	female	yes	no	no	no	no	no	no	no	no	no	no	18-45	no	no	no
36a5b6	male	no	yes	no	no	yes	no	no	yes	no	yes	no	18-45	yes	yes	yes
1b2cf2	male	no	no	no	no	no	no	no	no	no	no	no	18-45	no	no	no
3be647	female	yes	no	no	no	no	no	yes	no	no	no	no	18-45	no	no	no
08e047	male	yes	no	no	no	no	no	no	no	no	no	no	18-45	no	no	no
2d77d0	female	no	no	no	no	no	no	yes	no	no	no	yes	18-45	no	no	no
0f8e5a	male	yes	no	no	no	no	no	no	no	no	no	no	18-45	no	no	no
0f9bf9	female	yes	no	no	no	yes	no	no	yes	no	no	no	18-45		yes
1bee9c	female	no	no	no	no	no	no	no	no	no	no	no	18-45	no	no	no
049352	female	yes	no	no	no	no	no	yes	no	no	no	no	18-45	no	no	no
18c1f9	female	no	no	no	no	no	no	yes	no	no	no	no	18-45	no	no	no
0adcff	female	no	no	no	no	no	no	no	no	no	no	no	18-45	no	no	no
2be383	female	no	no	no	no	no	no	yes	no	no	no	no	18-45	no	no	no
27ccd3	male	yes	no	no	no	no	no	no	no	no	no	no	18-45	no	no	no
0808d2	female	no	no	no	no	no	no	no	no	no	no	no	18-45	no	no	no
06ee3b	male	yes	no	no	no	no	no	yes	no	no	no	no	18-45	no	no	no
0823a6	female	no	no	no	no	no	no	no	no	no	no	no	18-45	no	no	no
03ab5c	female	no	no	no	no	yes	no	no	no	no	no	no	18-45	no
0f079c	male	yes	no	no	no	no	no	no	no	no	no	no	18-45	no	no	no
0e1f33	male	yes	no	no	no	no	no	yes	no	yes	no	yes	18-45	no	no	no
2e291f	female	no	no	no	no	no	no	yes	no	no	no	no	18-45	no	no	no
158969	female	no	no	no	no	no	no	no	no	no	no	no	18-45	no	no	no
22d636	female	yes	yes	no	no	no	no	no	no	no	yes	no	18-45		no
0a2909	male	no	no	no	no	no	no	no	no	yes	no	no	18-45	no	no	no
0d696b	female	yes	no	no	no	yes	no	no	no	no	no	no	18-45	no
1e403e	male	no	no	no	no	no	no	no	no	no	no	no	18-45	no	no	no
41bcd6	male	no	no	no	no	no	no	yes	no	no	no	no	18-45	no	no	no
1e4ea8	male	no	no	no	no	no	no	no	no	no	no	no	18-45	no	no	no
04d533	female	no	no	no	no	no	no	yes	no	no	no	no	18-45	no	no	no
2d88e6	female	yes	yes	no	no	no	no	no	no	no	no	no	18-45		no
1d4e18	male	no	no	no	no	no	no	no	no	no	no	no	18-45	no	no	no
07cdaf	male	yes	no	no	no	no	no	no	no	no	no	yes	18-45	no	no	no
172a1d	male	no	no	no	no	yes	yes	yes	no	no	yes	no	18-45	no
3a5f12	female	yes	no	no	no	no	no	no	no	no	no	yes	18-45	no	no	no
05e779	male	yes	no	no	no	no	no	no	no	no	no	no	18-45	no	no	no
3b3233	male	no	no	no	no	no	no	no	no	no	no	no	18-45	no	no	no
2056fa	female	yes	no	no	no	no	no	no	no	no	no	no	18-45	no	no	no
18d272	female	yes	no	no	no	no	no	no	yes	no	no	no	18-45
14e214	female	no	no	no	no	no	no	no	no	no	no	no	18-45	no	no	no
197f9a	male	yes	no	no	no	no	no		no	yes	no	no	18-45	no	no	no
0df29e	male	yes	no	no	no	no	no	yes	no	yes	no	no	18-45	no	no	no
111621	male	yes	no	no	no	no	no	no	no	no	no	no	18-45	no	no	no
1d1179	female	no	no	no	no	no	no	no	no	no	no	no	18-45	no	no	no
0b30e7	female	no	no	no	no	no	no	no	no	no	no	no	18-45	no	no	no
1574aa	male	yes	no	no	no	no	no	no	no	no	no	no	18-45	no	no	no
02b1ca	male	yes	no	no	no	no	no	no	no	no	no	no	18-45	no	no	no
147a6a	female	no	no	no	no	no	no	no	no	no	no	no	18-45	no	no	no
02face	female	yes	no	no	no	no	no	no	no	no	no	no	18-45	no	no	no
439624	male	no	no	no	no	no	no	no	no	yes	no	no	18-45	no	no	no
009f67	male	yes	no	no	no	no	no	no	no	no	no	no	18-45	no	no	no
08c781	male	yes	no	no	no	no	no	yes	no	no	no	no	18-45	no	no	no
178c47	male	no	no	no	no	no	no	no	no	yes	no	no	18-45	no	no	no
3dd610	male	no	no	no	no	no	no	no	no	no	yes	no	18-45	no	no	no
02b4a2	female	no	no	no	no	no	no	no	no	no	no	no	18-45	no	no	no
22fd06	female	no	no	no	no	no	no	no	no	no	no	no	18-45	no	no	no
1b6a59	male	yes	no	no	no	no	no	no	no	yes	no	no	18-45	no	no	no
0d30e9	female	yes	no	no	no	no	no	yes	no	no	no	no	18-45	no	no	no
0974cb	male	yes	no	no	no	no	no	no	no	no	no	no	18-45	no	no	no
307858	male	no	no	no	no	yes	yes	no	yes	no	no	yes	18-45		yes
2cf421	female	no	yes	no	no	no	no	no	no	yes	yes	no	18-45		no
1b44cd	male	yes	no	no	no	no	no	no	no	no	no	yes	18-45	no	no	no
45b288	female	yes	no	no	no	no	no	no	no	no	no	no	18-45	no	no	no
0bdc08	female	no	no	no	no	no	no	yes	no	no	no	no	18-45	no	no	no
0593df	female	no	no	no	no	no	no	no	no	no	no	no	18-45	no	no	no
05fc5b	male	yes	yes	no	no	no	no	no	no	no	yes	no	18-45		no
33714c	male	yes	no	no	no	no	no	no	no	no	no	no	18-45	no	no	no
1869e3	male	no	no	no	no	no	no	no	no	yes	no	no	18-45	no	no	no
00e1f8	female	yes	no	no	no	no	no	no	no	no	yes	yes	18-45	no	no	no
0ec977	female	no	no	no	no	no	no	no	no	no	no	no	18-45	no	no	no
002bbf	male	yes	no	no	no	no	no	no	no	no	no	no	18-45	no	no	no
0b5e43	female	yes	no	no	no	no	no	no	no	no	no	no	18-45	no	no	no
1cc9f2	male	yes	no	no	no	no	no	no	no	no	no	no	18-45	no	no	no
455767	male	yes	no	no	no	yes	no	no	no	no	yes	yes	18-45	no
09470b	female	yes	no	no	no	yes	no	no	no	no	yes	yes	18-45	no
054169	male	yes	no	no	no	no	no	yes	no	no	no	no	18-45	no	no	no
16b2dc	male	yes	no	no	no	no	no	no	no	no	no	no	18-45	no	no	no
14fc14	male	no	no	no	no	no	no	no	no	no	no	no	18-45	no	no	no
15e3ab	female	yes	yes	no	no	no	no	yes	no	no	no	no	18-45		no
0d0748	male	no	no	no	no	no	no	no	no	yes	no	no	18-45	no	no	no
1eeecf	male	yes	no	no	no	no	no	no	no	no	no	no	18-45	no	no	no
017fc1	female	no	no	no	no	no	no	no	no	no	no	no	18-45	no	no	no
0aae09	male	yes	no	no	no	no	no	no	no	no	yes	no	18-45	no	no	no
44a4d1	male	yes	no	no	no	no	no	yes	no	no	no	no	18-45	no	no	no
0c7be6	male	yes	no	no	no	no	no	no	no	no	no	no	18-45	no	no	no
0e0e5e	female	no	no	no	no	no	no	no	no	no	no	no	18-45	no	no	no
423805	female	no	no	no	no	no	no	no	yes	no	no	no	18-45
084d70	male	yes	no	no	no	no	no	no	no	no	no	no	18-45	no	no	no
062ce6	female	yes	no	no	no	no	no	yes	no	no	no	no	18-45	no	no	no
1acc18	male	no	no	no	no	no	no	no	no	no	no	no	18-45	no	no	no
11ce76	male	yes	no	no	no	no	no	yes	no	no	no	no	18-45	no	no	no
1a1be7	female	no	no	no	no	no	no	no	no	no	yes	no	18-45	no	no	no
1ad8ac	male	yes	no	no	no	no	no	yes	no	no	yes	no	18-45	no	no	no
1bb59e	male	no	no	no	no	no	no	yes	no	no	no	no	18-45	no	no	no
0156ea	male	no	no	no	no	no	no	no	no	no	no	no	18-45	no	no	no
376b1a	female	no	no	no	no	no	no	no	no	no	no	no	18-45	no	no	no
136776	male	yes	no	no	no	no	no	yes	no	no	no	no	18-45	no	no	no
28c7f8	female	no	no	no	no	no	no	no	no	no	no	no	18-45	no	no	no
1156d9	male	yes	no	no	no	no	no	no	yes	no	no	yes	18-45
07143f	male	yes	yes	no	no	no	no	yes	no	yes	no	yes	18-45		no
156dd9	female	no	no	no	no	no	no	no	no	no	yes	no	18-45	no	no	no
00c176	female	yes	no	no	no	no	no	yes	no	no	no	yes	18-45	no	no	no
1428a0	male	no	no	no	no	no	no	no	no	no	no	no	18-45	no	no	no
230d42	female	yes	no	no	no	no	no	no	no	no	yes	no	18-45	no	no	no
035e12	male	no	no	no	no	yes	no	no	no	no	no	no	18-45	no
0bd6eb	male	yes	no	no	no	no	no	no	no	no	no	no	18-45	no	no	no
0af570	male	yes	no	no	no	no	no	no	no	yes	no	no	18-45	no	no	no
038f9c	male	no	no	no	no	no	no	no	no	no	no	yes	18-45	no	no	no
1eb1f7	female	yes	no	no	no	no	no	no	no	no	no	no	18-45	no	no	no
162c18	male	yes	no	no	no	no	no	yes	no	no	no	yes	18-45	no	no	no
13ebd9	male	yes	no	no	no	no	no	no	no	no	no	no	18-45	no	no	no
188678	male	no	no	no	no	no	no	no	no	no	no	no	18-45	no	no	no
274aed	male	yes	no	no	no	no	no	no	no	no	no	no	18-45	no	no	no
126300	male	no	no	no	no	no	no	no	no	no	no	no	18-45	no	no	no
11436f	female	no	no	no	no	no	no	no	no	no	no	no	18-45	no	no	no
149fe5	male	yes	no	no	no	no	no	yes	no	no	no	yes	18-45	no	no	no
1bb2d3	male	yes	no	no	no	no	no	no	no	no	no	no	18-45	no	no	no
197bcf	female	no	no	no	no	no	no	no	no	no	no	no	18-45	no	no	no
105a3d	male	no	no	no	no	no	no	no	yes	no	no	yes	18-45
19fe72	female	yes	no	no	no	no	no	no	no	no	no	no	18-45	no	no	no
19938d	female	yes	no	no	no	no	no	yes	no	no	no	no	18-45	no	no	no
2061ff	male	yes	no	no	no	no	no	no	no	no	no	no	18-45	no	no	no
0afa47	male	yes	no	no	no	no	no	no	no	no	no	no	18-45	no	no	no
3d8ee8	female	no	no	no	no	no	no	no	yes	no	no	no	18-45
110da2	male	no	no		no	no	no	no	no	no	no	no	18-45	no	no	no
137f47	male	yes	no	no	no	no	no	no	no	no	no	no	18-45	no	no	no
1af8d5	male	no	no	no	no	no	no	no	no	no	no	no	18-45	no	no	no
14ae20	male	no	no	no	no	no	no	no	no	no	no	no	18-45	no	no	no
07143e	male	yes	no	no	no	no	no	yes	no	no	no	no	18-45	no	no	no
2dbbb1	male	no	no	no	no	no	no	no	no	no	no	no	18-45	no	no	no
184f65	female	yes	no	no	no	no	no	yes	no	no	yes	no	18-45	no	no	no
08b970	male	no									no	no	18-45
1716a4	female	yes	no	no	no	no	no	yes	no	no	no	no	18-45	no	no	no
03421b	female	no	no	no	no	no	no	no	no	no	no	no	18-45	no	no	no
116491	male	no	no	no	no	no	no	no	no	no	no	no	18-45	no	no	no
103be4	female	no	no	no	no	no	no	no	no	no	no	yes	18-45	no	no	no
418205	male	no	no	no	no	no	no	no	no	yes	no	no	18-45	no	no	no
2e97b3	male	no	yes	no	no	yes	no	no	yes	no	no	no	18-45	yes	yes	yes
1c9e31	male	yes	no	no	no	no	no	no	no	no	no	no	18-45	no	no	no
15bd04	female	yes	no	no	no	no	no	no	no	no	no	no	18-45	no	no	no
0f479b	female	yes	no	no	no	no	no	no	no	no	no	no	18-45	no	no	no
007096	male	yes	no	no	yes	no	no	no	no	no	yes	no	18-45	no	no	no
24711a	male	no	no	no	no	no	no	no	no	no	no	no	18-45	no	no	no
1917a3	male	yes	no	no	no	no	no	no	no	no	no	no	18-45	no	no	no
1d88fe	female	yes	no	no	no	no	no	no	no	no	no	no	18-45	no	no	no
07ca37	female	no	no	no	no	no	no	no	no	no	no	no	18-45	no	no	no
2e9124	female	yes	no	no	no	no	yes	no	no	no	no	no	18-45	no	no	no
12b8e1	male	no	no	no	no	no	no	no	no	no	no	no	18-45	no	no	no
0e0eb3	male	yes	no	no	no	no	no	no	yes	no	no	no	18-45
0cbc5c	male	yes	no	no	no	no	no	no	no	no	yes	no	18-45	no	no	no
34d073	male	no	no	no	no	yes	no	no	yes	no	no	no	18-45		yes
42b935	female	no	no	no	no	no	yes	no	no	no	no	no	18-45	no	no	no
013c72	female	yes	no	no	no	no	no	no	no	no	no	no	18-45	no	no	no
19123a	male	yes	no	no	no	no	no	no	no	no	no	no	18-45	no	no	no
0f2cb6	female	yes	no	no	no	no	no	no	no	no	no	no	18-45	no	no	no
12ddd8	male	yes	yes	no	no	no	no	no	no	no	no	no	18-45		no
354ccc	male	no	yes	no	no	no	no	no	no	no	no	no	18-45		no
19aa94	female	yes	no	no	no	no	no	no	no	no	no	no	18-45	no	no	no
3d524a	female	no	no	no	no	no	no	no	no	no	no	no	18-45	no	no	no
119c26	male	no	no	no	no	no	no	no	no	no	no	no	18-45	no	no	no
2501f5	female	yes	no	no	no	yes	no	yes	no	yes	no	no	18-45	no
23e07c	female	yes	no	no	no	no	no	no	no	no	no	no	18-45	no	no	no
241a1f	male	no	no	no	no	yes	no	no	no	no		no	18-45	no
3085b6	female	yes	no	no	no	no	no	no	no	no	no	no	18-45	no	no	no
2f75eb	male	no	no	no	no	no	no	no	no	no	no	no	18-45	no	no	no
3b33ac	female	yes	no	no	yes	no	no	no	no	no	yes	yes	18-45	no	no	no
33bb80	male	no	no	no	no	no	no	no	no	no	no	no	18-45	no	no	no
437d4f	male	yes	no	no	no	no	no	no	no	no	no	no	18-45	no	no	no
0687dc	male	yes	no	no	yes	no	no	no	no	no	no	yes	18-45	no	no	no
274f43	male	no	no	no	no	no	no	no	no	no	no	no	18-45	no	no	no
153614	male	no	no	no	no	no	no	no	no	no	no	no	18-45	no	no	no
03ed34	male	yes	no	no	no	no	no	no	no	no	no	no	18-45	no	no	no
0222ab	female	yes	no	no	no	no	no	no	no	no	yes	yes	18-45	no	no	no
2f4786	female	no	no	no	no	no	no	no	no	no	no	no	18-45	no	no	no
1e5878	female	no	no	no	no	no	no	no	no	no	no	no	18-45	no	no	no
056a9b	male	no	no	no	no	no	no	no	no	yes	no	no	18-45	no	no	no
15fdb5	female	yes	no	no	no	no	no	no	no	no	no	yes	18-45	no	no	no
147425	male	no	no	no	no	no	no	no	no	no	no	no	18-45	no	no	no
10aef6	male	yes	no	no	no	no	no	no	no	yes	no	no	18-45	no	no	no
14f4e3	female	no	no	no	no	no	no	yes	no	no	no	no	18-45	no	no	no
1709f0	female	no	no	no	no	no	no	yes	no	no	no	no	18-45	no	no	no
012d21	male	no	no	no	no	no	no	no	no	yes	no	no	18-45	no	no	no
0ae398	female	no	no	no	no	no	no	yes	no	no	no	no	18-45	no	no	no
2c61bd	male	no	no	no	no	no	no	no	no	no	no	no	18-45	no	no	no
20428c	female	no	no	no	no	no	no	no	no	no	no	no	18-45	no	no	no
462192	male	yes	no	no	no	no	no	yes	no	no	no	no	18-45	no	no	no
001ae9	female	yes	no	no	no	no	no	no	no	no	yes	no	18-45	no	no	no
13815b	male	yes	no	no	no	no	no	no	no	no	no	yes	18-45	no	no	no
3a81ec	male	no	no	no	no	no	no	no	no	no	no	no	18-45	no	no	no
04fc7c	female	no	no	no	no	no	no	no	no	no	no	no	18-45	no	no	no
14a246	male	yes	no	no	no	no	no	no	no	no	yes	yes	18-45	no	no	no
34f2fd	male	no	no	no	no	no	no	no	no	no	no	no	18-45	no	no	no
368e8c	female	no	no	no	no	no	no	no	no	no	no	no	18-45	no	no	no
0042ca	male	yes	yes	no	no	no	no	no	no	no	no	no	18-45		no
382c63	male	no	no	no	no	no	no	no	no	no	no	no	18-45	no	no	no
157acd	female	no	no	no	no	no	no	no	no	no	no	no	18-45	no	no	no
0e53af	female	yes	yes	no	no	yes	no	no	yes	no	no	yes	18-45	yes	yes	yes
2323ed	female	no	no	no	no	no	no	no	yes	no	no	no	18-45
0e22be	male	yes	yes	no	no	no	no	no	no	no	no	no	18-45		no
040d1f	male	no	no	no	no	no	no	no	no	no	no	no	18-45	no	no	no
0a906f	male	yes	no	no	no	no	no	yes	no	no	no	no	18-45	no	no	no
38cce5	male	no	no	no	no	no	no	no	no	no	no	no	18-45	no	no	no
06e716	male	yes	yes	no	no	no	no	yes	no	no	no	no	18-45		no
0e37ae	female	yes	no	no	no	no	no	no	no	no	no	no	18-45	no	no	no
17484f	male	yes	no	no	no	no	no	yes	no	no	no	no	18-45	no	no	no
21fdd4	female	yes	no	no	no	no	no	no	no	no	yes	no	18-45	no	no	no
017717	female	yes	no	no	yes	no	no	yes	no	no	yes	yes	18-45	no	no	no
0661ed	female	no	no	no	no	no	no	no	no	no	no	no	18-45	no	no	no
438693	male	yes	no	no	no	no	no	yes	no	no	no	no	18-45	no	no	no
10050d	female	yes	no	no	no	no	no	no	no	no	no	yes	18-45	no	no	no
1cab7b	male	no	no	no	no	yes	no	no	yes	no	no	no	18-45		yes
442962	male	yes	no	no	no	no	no	no	no	no	no	yes	18-45	no	no	no
0caa1b	female	yes	no	no	no	no	no	no	no	no	no	no	18-45	no	no	no
145a7c	male	yes	no	no	no	no	no	yes	no	no	no	no	18-45	no	no	no
085838	female	yes	no	no	no	yes	no	no	yes	no	no	no	18-45		yes
18c813	female	no	no	no	no	no	no	no	no	no	no	no	18-45	no	no	no
4408e3	male	no	no	no	no	no	no	no	no	no	no	no	18-45	no	no	no
377304	male	no	no	no	no	no	no	no	no	no	no	no	18-45	no	no	no
0df92a	female	no	no	no	no	no	no	yes	no	no	no	no	18-45	no	no	no
104458	male	no	no	no	no	no	no	no	no	no	no	no	18-45	no	no	no
0cfb36	male	yes	no	no	no	no	no	no	no	no	no	no	18-45	no	no	no
082139	female	no	no	no	no	no	no	no	no	yes	no	no	18-45	no	no	no
360093	female	no	no	no	no	no	no	no	no	no	no	no	18-45	no	no	no
157528	male	no	no	no	no	no	no	yes	no	no	no	no	18-45	no	no	no
2e1fe7	female	yes	no	no	no	no	no	no	no	no	no	no	18-45	no	no	no
0d02ee	female	yes	no	no	no	yes	no	no	no	no	no	no	18-45	no
043138	male	yes	no	no	no	no	no	yes	no	yes	no	no	18-45	no	no	no
459475	female	no	no	no	no	no	no	yes	no	no	no	no	18-45	no	no	no
1e52ba	female	no	no	no	no	no	no	no	no	no	no	no	18-45	no	no	no
1cd522	female	no	no	no	no	no	no	no	no	no	no	no	18-45	no	no	no
046696	male	no	no	no	no	no	no	no	no	no	no	no	18-45	no	no	no
0e2a9e	female	yes	no	no	no	yes	no	no	no	no	no	no	18-45	no
04ade4	female	no	no	no	no	no	no	no	no	no	no	no	18-45	no	no	no
2286e9	male	yes	no	no	no	no	no	no	no	no	no	no	18-45	no	no	no
42e324	female	no	no	no	no	no	no	yes	no	no	no	no	18-45	no	no	no
007716	female	no	no	no	no	no	no	no	no	no	no	no	18-45	no	no	no
05d612	female	yes	no	no	no	no	no	no	no	no	no	no	18-45	no	no	no
1ac3dc	female	yes	no	no	no	no	no	yes	no	no	no	no	18-45	no	no	no
14b475	female	no	no	no	no	no	no	no	no	no	no	no	18-45	no	no	no
14cc99	female	yes	no	no	no	no	no	no	no	no	no	no	18-45	no	no	no
22eb67	female	no	no	no	no	no	no	no	no	no	no	no	18-45	no	no	no
2bc14d	male	yes	no	no	no	no	no	no	no	no	no	no	18-45	no	no	no
3a4aae	male	no	no	no	no	no	no	no	no	no	no	no	18-45	no	no	no
034072	female	yes	no	no	no	yes	no	no	yes	no	no	no	18-45		yes
15b665	male	yes	no	no	yes	no	yes	no	yes	no	no	no	18-45
31b5f1	female	no	no	no	no	no	no	no	no	no	no	no	18-45	no	no	no
141df0	female	no	no	no	no	no	no	no	no	no	no	no	18-45	no	no	no
18de6a	female	no	no	no	yes	no	no	no	no	no	no	no	18-45	no	no	no
04324a	male	no	no	no	no	no	no	no	no	no	no	no	18-45	no	no	no
1b3281	female	yes	no	no	no	no	no	yes	no	no	no	no	18-45	no	no	no
0f48e8	male	no	no	no	yes	no	no	no	no	no	no	no	18-45	no	no	no
14d729	male	yes	no	no	no	no	no	no	no	no	no	no	18-45	no	no	no
0166f2	male	no	no	no	no	no	no	no	yes	no	no	no	18-45
2d7a84	female	yes	no	no	no	no	no	no	no	no	no	no	18-45	no	no	no
0de2fd	female	no	no	no	no	no	no	yes	no	yes	no	no	18-45	no	no	no
135b2a	female	no	no	no	no	no	no	no	no	no	no	no	18-45	no	no	no
219145	female	no	no	no	no	no	no	no	no	no	no	no	18-45	no	no	no
0698f8	female	no	no	no	no	no	no	yes	no	no		yes	18-45	no	no	no
3b8b3d	female	no	no	no	no	no	no	no	no	no	no	no	18-45	no	no	no
1b05da	female	no	no	no	no	no	no	no	no	no	yes	no	18-45	no	no	no
37b7d7	female	no						yes			no	no	18-45
13e1ae	female	yes	no	no	no	no	no	no	no	yes	yes	yes	18-45	no	no	no
2f4dfc	female	yes	yes	no	no	no	no	no	no	no	yes	no	18-45		no
15fd62	male	no	no	no	no	yes	no	no	no	no	no	no	18-45	no
37c01e	male	no	no	no	no	no	no	no	no	no	no	no	18-45	no	no	no
013f58	female	no	no	no	no	no	no	no	no	no	no	no	18-45	no	no	no
0f73df	male	yes	no	no	no	no	no	yes	no	no	no	no	18-45	no	no	no
001f6b	female	yes	no	no	no	no	no	no	no	no	no	no	18-45	no	no	no
150615	female	yes	no	no	no	no	no	no	no	no	no	no	18-45	no	no	no
15ade7	female	no	no	no	no	no	no	no	no	no	no	no	18-45	no	no	no
1f90c7	female	no	no	no	no	no	no	no	no	no	no	no	18-45	no	no	no
1775ab	male	yes	no	no	no	no	no	no	no	no	no	no	18-45	no	no	no
1ca327	male	yes	no	no	no	no	no	no	no	yes	no	no	18-45	no	no	no
0c9489	female	no	no	no	no	no	no	no	yes	no	no	yes	18-45
0d6467	male	yes	no	no	no	no	no	no	no	yes	no	no	18-45	no	no	no
1ca9b0	male	yes	no	no	no	no	no	no	no	no	no	no	18-45	no	no	no
1c34e9	female	no	no	no	no	no	no	no	no	no	no	no	18-45	no	no	no
0a0752	male	yes	no	no	no	no	no	no	no	no	yes	no	18-45	no	no	no
36cb95	male	yes	no	no	no	no	no	yes	no	no	no	no	18-45	no	no	no
041d6b	female	no	no	no	no	no	no	no	no	no	no	no	18-45	no	no	no
160897	female	yes	no	no	no	no	no	no	no	no	yes	no	18-45	no	no	no
0f456e	female	yes	no	no	no	no	no	no	no	no	no	no	18-45	no	no	no
45bcf1	female	no	no	no	no	no	no	no	no	no	no	no	18-45	no	no	no
084463	male	yes	no	no	no	no	no	no	no	no	no	no	18-45	no	no	no
372057	female	yes	yes	no	no	no	no	yes	no	no	no	no	18-45		no
1ae265	female	no	no	no	no	no	no	no	no	no	no	no	18-45	no	no	no
13fce6	male	no	no	no	no	no	no	yes	no	no	no	no	18-45	no	no	no
1c74e2	male	yes	no	no	no	no	no	no	no	no	no	no	18-45	no	no	no
165eb8	female	yes	no	no	no	no	no	no	no	no	no	no	18-45	no	no	no
2093cb	female	no	no	no	no	no	no	no	no	no	no	no	18-45	no	no	no
3983fd	male	no	no	no	no	no	no	no	no	no	no	no	18-45	no	no	no
095e12	female	no	yes	no	no	no	no	no	no	no	no	no	18-45		no
35d5ff	male	no	no	no	no	no	no	no	no	no	no	no	18-45	no	no	no
07bf65	female	yes	no	no	no	no	no	yes	no	no	no	no	18-45	no	no	no
02978c	female	no	no	no	no	no	no	no	no	no	no	no	18-45	no	no	no
18e318	male	no	no	no	no	no	no	no	no	no	no	no	18-45	no	no	no
3d5cca	female	no	no	no	no	no	no	no	no	no	no	no	18-45	no	no	no
0fef7a	female	yes	yes	no	no	no	no	no	no	no	no	no	18-45		no
34ada0	male	yes	no	no	no	no	no	yes	no	no	yes	no	18-45	no	no	no
1d63c9	female	no	yes	yes	no	yes	no	no	yes	no	no	no	18-45	yes	yes	yes
2d0e34	male	no	no	no	no	no	no	no	no	no	no	no	18-45	no	no	no
1d9465	male	yes	no	no	no	no	no	yes	no	no	no	yes	18-45	no	no	no
12d193	female	yes	no	no	no	no	no	no	no	no	no	no	18-45	no	no	no
40fce3	male	no	no	no	no	no	no	no	no	no	no	no	18-45	no	no	no
11acb7	female	yes	no	no	no	no	no	yes	no	no	no	no	18-45	no	no	no
052732	male	yes	no	no	no	no	no	no	no	no	no	yes	18-45	no	no	no
1900ea	male	no	no	no	no	no	no	no	no	no	no	yes	18-45	no	no	no
44636d	female	no	no	no	no	no	no	no	no	no	no	no	18-45	no	no	no
359113	female	no	no	no	no	no	no	no	no	no	no	no	18-45	no	no	no
12aef2	male	yes	no	no	no	no	no	no	no	yes	no	no	18-45	no	no	no
2e9c00	female	yes	no	no	no	no	no	no	no	no	no	no	18-45	no	no	no
0b3888	female	yes	no	no	no	no	no	no	no	no	no	no	18-45	no	no	no
0dfd3c	male	no	no	no	yes	yes	no	no	no	no	no	yes	18-45	no
092a0f	male	yes	yes	no	no	no	no	no	no	no	no	no	18-45		no
0fa42f	female	no	yes	no	no	no	no	yes	no	no	no	no	18-45		no
0cf55f	female	no	no	no	no	no	no	no	no	no	no	no	18-45	no	no	no
1bf1a6	female	no	no	no	no	no	no	no	no	no	no	yes	18-45	no	no	no
12f4fd	male	no	no	no	no	no	no	no	no	no	no	no	18-45	no	no	no
0dbc00	female	yes	no	no	no	no	no	no	no	no	yes	no	18-45	no	no	no
0036ae	male	yes	yes	no	no	yes	no	yes	no	no	no	no	18-45
073fc8	female	no	no	no	no	no	no	no	no	no	no	no	18-45	no	no	no
093ada	male	no	no	no	no	yes	no	no	yes	no	no	yes	18-45		yes
144410	male	no	no	no	no	no	no	no	no	no	no	no	18-45	no	no	no
18f840	female	no	no	no	no	no	no	no	no	no	no	no	18-45	no	no	no
3dc3c2	female	no	no	no	no	no	no	no	no	no	no	no	18-45	no	no	no
3100dc	female	no	no	no	no	no	no	no	no	no	no	no	18-45	no	no	no
03777a	male	no	no	no	no	no	no	no	no	yes	no	no	18-45	no	no	no
04d47d	male	no	no	no	no	no	no	no	no	no	no	no	18-45	no	no	no
195b5b	male	no	no	no	no	no	no	no	no	no	no	no	18-45	no	no	no
3e412f	female	no	no	no	no	no	no	no	no	no	no	no	18-45	no	no	no
2dc971	female	no	no	no	no	no	no	no	no	no	no	no	18-45	no	no	no
0b87e6	female	yes	no	no	no	no	no	no	no	no	no	no	18-45	no	no	no
0e332c	female	no	no	no	no	no	no	yes	no	no	no	no	18-45	no	no	no
071e66	female	no	no	no	no	no	no	no	no	no	no	no	18-45	no	no	no
376039	female	no	no	no	no	no	no	no	no	no	no	no	18-45	no	no	no
1d845d	female	no	no	no	no	no	no	no	no	no	no	no	18-45	no	no	no
1cb6b1	female	yes	no	no	no	no	no	no	no	no	no	no	18-45	no	no	no
0efc53	female	yes	no	no	no	no	no	no	no	no	no	no	18-45	no	no	no
2190e0	male	yes	no	no	no	no	no	yes	no	no	no	no	18-45	no	no	no
0c9711	female	no	no	no	no	no	no	no	no	no	no	no	18-45	no	no	no
1d7029	female	yes	no	no	no	no	no	no	no	no	no	no	18-45	no	no	no
1841ce	male	no	no	no	no	yes	no	no	yes	no	no	no	18-45		yes
45f942	male	yes	no	no	no	no	no	yes	no	yes	no	no	18-45	no	no	no
277051	female	no	no	no	no	no	no	no	no	no	no	no	18-45	no	no	no
1db7d8	male	yes	no	no	no	no	no	no	no	no	no	no	18-45	no	no	no
2d5cd6	female	yes	no	no	no	no	no	yes	no	yes	no	no	18-45	no	no	no
3f41e5	male	no	no	no	no	no	no	no	no	no	no	no	18-45	no	no	no
284f73	female	no	no	no	no	no	no	yes	no	no	no	no	18-45	no	no	no
09ab63	male	no	no	no	no	no	no	yes	no	no	no	no	18-45	no	no	no
1988fa	female	no	no	no	no	yes	no	no	yes	no	no	yes	18-45		yes
10fbca	female	no	no	no	no	no	no	yes	no	no		yes	18-45	no	no	no
145ae7	female	yes	no	no	no	yes	no	no	yes	no	no	no	18-45		yes
12a38f	male	yes	no	no	no	no	no	no	no	no	no	no	18-45	no	no	no
1e52df	male	no	yes	no	no	no	no	no	no	no	no	yes	18-45		no
061575	male	no	no	no	no	no	no	no	yes	no	no	no	18-45
1a48e6	female	no	no	no	no	no	no	no	no	no	no	yes	18-45	no	no	no
3c9ed3	female	yes	no	no	no	no	no	no	no	no	no	no	18-45	no	no	no
3a827b	male	no	no	no	no	no	no	no	no	no	no	no	18-45	no	no	no
2de856	male	no	no	no	no	no	no	yes	no	yes	no	no	18-45	no	no	no
07e774	male	yes	no	no	no	no	no	yes	no	no	no	no	18-45	no	no	no
13e2a7	male	no	yes	no	no	yes	no	no	no	no	no	yes	18-45
11ca03	female	yes	no	no	no	yes	no	no	yes	yes	no	no	18-45		yes
2a6206	male	no	no	no	no	no	no	yes	no	no	no	no	18-45	no	no	no
11d450	male	yes	no	no	no	no	yes	yes	no	no	no	yes	18-45	no	no	no
273b3e	female	yes	no	no	no	no	no	no	no	no	no	no	18-45	no	no	no
10a224	female	no	no	no	no	no	no	yes	no	no	yes	no	18-45	no	no	no
14be0f	male	no	no	no	no	no	no	no	no	no	no	no	18-45	no	no	no
25b8b3	female	yes	yes	no	no	no	no	no	no	no	no	no	18-45		no
17de04	male	yes	no	no	no	yes	no	no	yes	no	no	no	18-45		yes
2d857f	female	yes	no	no	no	yes	no	no	no	yes	no	no	18-45	no
01da5f	male	yes	no	no	no	no	no	no	no	no	no	yes	18-45	no	no	no
209734	female	yes	no	no	no	no	no	no	no	no	no	no	18-45	no	no	no
1abbbc	female	yes	no	no	no	no	no	yes	no	no	no	yes	18-45	no	no	no
05fc76	male	no	no	no	no	no	no	no	no	no	no	no	18-45	no	no	no
0663c6	male	no	yes	no	no	no	yes	no	no	no	no	no	18-45		no
07c3ea	female	no	no	no	no	no	no	no	no	no	no	no	18-45	no	no	no
200565	female	yes	yes	no	no	yes	no	no	yes	no	no	yes	18-45	yes	yes	yes
2c0ebf	male	yes	no	no	no	no	no	yes	no	yes	no	no	18-45	no	no	no
07717d	male	yes	no	no	no	no	no	no	no	no	no	no	18-45	no	no	no
1af5a1	male	no	yes	no	no	yes	no	yes	no	no	no	no	18-45
379170	male	yes	no	no	no	no	no	no	no	no	no	no	18-45	no	no	no
249798	male	no	no	no	no	no	no	yes	no	no	no	no	18-45	no	no	no
10e6fc	female	yes									no	no	18-45
20169b	female	no	no	no	no	no	no	no	no	no	no	no	18-45	no	no	no
315d82	female	yes	yes	no	no	no	no	no	no	no	no	yes	18-45		no
3e0b0a	female	yes	no	no	no	no	no	no	no	no	no	no	18-45	no	no	no
0d41ed	male	no	no	no	no	no	no	no	no	no	no	no	18-45	no	no	no
00a725	male	no	no	no	no	no	no	yes	no	no	no	yes	18-45	no	no	no
237f50	male	no	no	no	no	no	no	no	no	yes	no	no	18-45	no	no	no
1d6216	female	yes	no	no	no	no	no	yes	no	no	no	no	18-45	no	no	no
452bea	female	no	no	no	no	no	no	no	no	no	no	no	18-45	no	no	no
188514	male	no	no	no	no	no	no	no	no	no	no	no	18-45	no	no	no
041b38	female	yes	no	no	yes	no	no	no	no	no	no	no	18-45	no	no	no
1dca84	female	no	no	no	no	no	no	no	no	no	no	no	18-45	no	no	no
1c2072	female	no	no	no	no	no	no	no	no	no	no	no	18-45	no	no	no
08baf4	male	no	no	no	no	no	no	no	no	no	no	no	18-45	no	no	no
42511d	male	yes	no	no	no	no	no	no	no	no	no	no	18-45	no	no	no
08f5f8	female	no	no	no	no	no	no	no	no	no	no	no	18-45	no	no	no
0f254b	female	no	no	no	no	no	no	no	no	no	no	no	18-45	no	no	no
15c5f6	male	yes	no	no	no	no	no	no	no	no	no	no	18-45	no	no	no
07b18f	male	yes	no	no	no	no	no	no	no	no	yes	no	18-45	no	no	no
0e7ee7	male	no	no	no	no	yes	no	no	no	no	no	no	18-45	no
14a826	female	yes	no	no	no	no	no	no	no	no	no	no	18-45	no	no	no
156d45	female	yes	no	no	no	no	no	no	no	no	no	no	18-45	no	no	no
17a909	male	yes	no	no	no	no	no	no	no	no	no	no	18-45	no	no	no
190f16	male	no	no	no	no	no	no	no	no	no	no	no	18-45	no	no	no
213578	male	no	no	no	no	no	no	no	no	yes	no	yes	18-45	no	no	no
0b9720	male	no	no	no	no	no	no	no	no	no	no	no	18-45	no	no	no
025461	female	yes	no	no	no	no	no	no	no	no	no	no	18-45	no	no	no
081b09	female	yes	no	no	no	no	no	yes	no	no	no	no	18-45	no	no	no
32b1ba	male	no	no	no	no	no	no	no	no	no	no	no	18-45	no	no	no
245525	male	yes	yes	no	no	yes	no	no	yes	no	no	yes	18-45	yes	yes	yes
353458	male	yes	no	no	no	no	no	no	no	no	no	no	18-45	no	no	no
23c0be	female	yes	yes	no	no	no	no	no	no	no	yes	yes	18-45		no
154770	female	yes	no	no	no	no	no	no	no	no	no	no	18-45	no	no	no
0b3e09	male	no	no	no	no	no	no	yes	no	no	no	no	18-45	no	no	no
3c135e	male	no	no	no	no	no	no	no	no	no	no	no	18-45	no	no	no
0a8007	male	yes	no	no	no	no	no	no	no	yes	no	no	18-45	no	no	no
401a4c	male	no	no	no	no	no	no	yes	no	no	no	yes	18-45	no	no	no
06735a	male	no	no	no	no	no	no	yes	no	no	no	no	18-45	no	no	no
0b84f8	male	no	no	no	yes	no	no	yes	no	no	no	yes	18-45	no	no	no
20f8c4	male	yes	no	no	no	yes	yes	no	yes	no	no	yes	18-45		yes
0ba210	male	no	no	no	no	no	no	yes	no	yes	no	no	18-45	no	no	no
1400ef	female	yes	no	no	no	no	no	no	yes	no	no	no	18-45
067f22	male	no	no	no	no	no	yes	no	no	no	no	no	18-45	no	no	no
460e20	female	no	no	no	no	no	no	no	no	no	no	no	18-45	no	no	no
07c494	male	no	no	no	no	no	no	yes	no	no	no	no	18-45	no	no	no
333752	female	yes	no	no	no	no	no	no	no	no	no	no	18-45	no	no	no
0041b6	female	no	no	no	no	no	no	no	no	no	no	yes	18-45	no	no	no
24d1bd	male	no	no	no	no	no	no	no	no	no	no	no	18-45	no	no	no
102341	male	yes	no	no	no	no	no	no	no	no	no	no	18-45	no	no	no
00a5c5	female	no	no	no	no	no	no	no	no	no	no	no	18-45	no	no	no
01299e	female	yes	no	no	no	no	no	yes	no	no	no	yes	18-45	no	no	no
06902b	male	yes	yes	no	no	no	no	yes	no	no	no	yes	18-45		no
14bde6	female	no	no	no	no	no	no	no	no	no	no	no	18-45	no	no	no
2caa03	male	yes	no	no	no	no	no	yes	no	no	no	no	18-45	no	no	no
21854b	female	yes	no	no	no	no	no	no	no	yes	no	no	18-45	no	no	no
039677	female	yes	no	no	no	no	no	no	no	no	no	no	18-45	no	no	no
06c38c	female	no	no	no	no	no	no	yes	no	no	no	no	18-45	no	no	no
112555	male	no	no	no	no	no	no	no	no	no	no	no	18-45	no	no	no
0de406	male	yes	no	no	no	no	no	no	no	no	no	no	18-45	no	no	no
06b918	male	yes	no	no	no	no	no	yes	no	no	no	yes	18-45	no	no	no
2ad8d7	female	no	no	no	no	no	no	yes	no	no	no	no	18-45	no	no	no
190945	female	no	yes	no	no	no	no	no	yes	no	no	yes	18-45	yes
40de8a	female	no	no	no	no	no	no	no	no	yes	no	no	18-45	no	no	no
328338	male	yes	no	no	no	no	no	no	no	no	no	no	18-45	no	no	no
0477d3	female	yes	no	no	no	no	no	no	no	no	no	no	18-45	no	no	no
0a75de	male	no	no	no	no	no	no	no	no	no	no	no	18-45	no	no	no
27e2be	male	no	no	no	no	no	no	no	no	no	no	no	18-45	no	no	no
023612	female	no	no	no	no	no	no	no	no	no	no	no	18-45	no	no	no
3b31c9	male	no	no	no	no	no	no	no	no	no	no	no	18-45	no	no	no
01197f	female	yes	no	no	no	no	no	no	no	yes	no	no	18-45	no	no	no
17fd21	female	yes	no	no	no	no	no	yes	no	no	no	no	18-45	no	no	no
276959	female	no	no	no	no	no	no	no	no	no	no	no	18-45	no	no	no
06c074	male	no	no	no	no	no	no	no	no	no	no	no	18-45	no	no	no
12e6e0	female	no	no	no	no	no	no	no	no	no	no	no	18-45	no	no	no
12780c	female	yes	no	no	no	no	no	yes	no	no	no	no	18-45	no	no	no
0e2b7a	male	yes	no	no	no	no	no	yes	no	yes	no	no	18-45	no	no	no
2e1563	male	yes	no	no	no	no	no	yes	no	no	no	no	18-45	no	no	no
32886f	female	no	no	no	no	no	no	no	yes	no	no	no	18-45
1e830f	male	no	no	no	no	yes	no	no	no	no	no	no	18-45	no
184fcc	male	no	yes	no	no	yes	no	yes	no	no	no	no	18-45
349279	female	no	no	no	no	no	no	no	no	no	no	no	18-45	no	no	no
1e7cac	female	yes	no	no	no	yes	no	no	no	yes	no	yes	18-45	no
1f15c7	male	yes	no	no	no	no	no	yes	no	no	no	no	18-45	no	no	no
2644c8	male	yes	no	no	yes	yes	no	no	no	no	no	yes	18-45	no
26dbd5	male	no	no	no	no	no	no	no	no	no	no	no	18-45	no	no	no
07a6d9	female	no	no	no	no	no	no	no	no	no	no	no	18-45	no	no	no
2458fc	female	no	no	no	no	no	no	yes	no	yes	no	no	18-45	no	no	no
0cb357	female	no	no	no	no	no	no	no	no	no	no	no	18-45	no	no	no
1beb22	female	no	no	no	no	yes	no	yes	no	no	no	no	18-45	no
12101a	male	no	no	no	no	yes	no	no	yes	no	no	no	18-45		yes
0f8a1c	female	yes	no	no	no	no	no	no	no	no	yes	no	18-45	no	no	no
0007ad	female	no	no	no	no	no	no	no	no	no	no	no	18-45	no	no	no
19ef97	male	yes	no	no	no	no	no	no	no	no	no	no	18-45	no	no	no
03f3dc	male	no	no	no	no	no	no	yes	no	no	no	no	18-45	no	no	no
156cbb	female	yes	no	no	no	no	no	yes	no	no	no	no	18-45	no	no	no
383b2e	female	yes	no	no	no	no	no	no	no	no	no	no	18-45	no	no	no
344a3a	male	yes	no	no	no	yes	no	no	yes	no	no	no	18-45		yes
00047d	male	no	no	no	no	no	no	no	no	no	no	no	18-45	no	no	no
28b93d	female	yes	no	no	yes	yes	no	yes	no	no	no	no	18-45	no
427772	female	no	no	no	no	no	no	no	no	no	no	no	18-45	no	no	no
0c2927	male	no	no	no	no	no	no	no	no	no	no	no	18-45	no	no	no
1d5876	male	no	no	no	no	no	no	yes	no	no	no	no	18-45	no	no	no
14ba8f	female	yes	no	no	no	no	no	yes	no	no	no	no	18-45	no	no	no
0022e4	female	yes	no	no	no	no	no	yes	no	no	no	no	18-45	no	no	no
03fbef	male	no	no	no	no	no	no	yes	no	no	no	yes	18-45	no	no	no
0a7de9	male	yes	no	no	no	no	no	yes	no	no	no	no	18-45	no	no	no
14270c	female	yes	no	no	no	no	no	no	no	no	no	no	18-45	no	no	no
040f64	female	no	yes	no	no	no	no	no	no	no	no	no	18-45		no
0ba3d5	female	yes	no	no	no	yes	no	no	yes	no	no	no	18-45		yes
0c1fad	female	yes	no	no	no	no	no	no	no	no	no	no	18-45	no	no	no
11eaf8	male	yes	no	no	no	no	no	no	no	no	no	no	18-45	no	no	no
063a57	male	yes	no	no	no	no	no	no	no	no	no	no	18-45	no	no	no
0b955a	male	yes	no	no	no	no	no	no	no	no	no	no	18-45	no	no	no
22f374	female	no	no	no	no	no	no	no	no	no	no	no	18-45	no	no	no
11c0e0	female	yes	no	no	no	no	no	no	no	no	yes	no	18-45	no	no	no
00befe	female	no	no	no	no	no	no	no	no	yes	no	no	18-45	no	no	no
103c3e	female	no	no	no	no	no	no	no	no	no	no	no	18-45	no	no	no
265dbb	male	yes	no	no	no	no	no	no	no	no	no	yes	18-45	no	no	no
35a526	male	yes	no	no	no	no	no	no	no	no	no	yes	18-45	no	no	no
11a98e	male	no	no	no	no	no	no	no	no	no	no	no	18-45	no	no	no
36ce73	male	no	no	no	yes	no	no	no	no	no	no	yes	18-45	no	no	no
1147d2	female	no	no	no	no	no	no	yes	no	no	no	no	18-45	no	no	no
139bad	male	no	no	no	no	no	no	no	no	no	no	no	18-45	no	no	no
189f12	female	yes	no	no	yes	no	no	no	no	no	no	yes	18-45	no	no	no
18dbcc	male	yes	no	no	yes	no	no	no	no	no	yes	yes	18-45	no	no	no
1b4107	female	no	no	no	no	no	no	no	no	no	no	no	18-45	no	no	no
03e9d5	female	yes	no	no	no	no	no	no	no	no	no	no	18-45	no	no	no
200cd3	male	no	no	no	yes	no	no	no	no	no	no	no	18-45	no	no	no
2fe19d	female	yes	no	no	no	no	no	no	no	no	no	no	18-45	no	no	no
0b00f5	female	yes	no	no	no	no	no	yes	no	yes	no	no	18-45	no	no	no
445da2	male	no	no	no	no	no	no	no	no	no	no	no	18-45	no	no	no
00d903	female	no	no	no	no	no	no	no	yes	no	no	no	18-45
1d7c76	female	no	yes	no	no	yes	no	no	yes	no	no	no	18-45	yes	yes	yes
40d99e	female	yes	no	no	no	no	no	no	no	no	no	yes	18-45	no	no	no
130028	female	no	no	no	no	no	no	no	no	no	no	no	18-45	no	no	no
19fe13	male	no	no	no	no	no	no	no	no	no	no	no	18-45	no	no	no
0ff335	male	no	no	no	no	no	no	no	no	no	no	no	18-45	no	no	no
2ceb71	female	yes	no	no	no	no	no	no	no	no	no	no	18-45	no	no	no
006ef6	female	no	no	no	no	no	no	no	no	no	no	no	18-45	no	no	no
3548bd	male	yes	no	no	no	no	no	no	no	yes	no	no	18-45	no	no	no
0b135b	female	no	no	no	no	no	no	no	no	no	no	no	18-45	no	no	no
07b6b8	male	no	yes	no	no	no	no	yes	no	no	no	no	18-45		no
2b4252	female	no	no	no	no	no	no	no	no	no	no	no	18-45	no	no	no
364d86	female	yes	no	no	no	no	no	yes	no	no	no	no	18-45	no	no	no
1877f8	male	no	no	no	no	no	no	no	no	no	no	no	18-45	no	no	no
05094b	male	no	no	no	no	no	no	no	no	no	no	no	18-45	no	no	no
0e6f44	female	yes	no	no	no	no	no	no	no	no	no	no	18-45	no	no	no
202963	male	no	no	no	no	no	no	no	no	no	no	no	18-45	no	no	no
05f923	male	yes	yes	no	no	yes	no	no	no	no	no	yes	18-45
19cd57	male	no	no	no	no	no	no	no	no	no	no	no	18-45	no	no	no
18305c	female	no	yes	no	no	no	no	no	no	no	no	no	18-45		no
114bbd	female	no	no	no	no	no	no	no	no	no	no	no	18-45	no	no	no
1e5302	male	no	no	no	no	no	no	no	no	no	no	no	18-45	no	no	no
0025a5	male	no	no	no	no	no	no	no	no	no	no	no	18-45	no	no	no
458f80	female	yes	no	no	no	no	no	yes	no	no	yes	no	18-45	no	no	no
05f1fc	female	no	no	no	no	no	no	no	no	no	no	no	18-45	no	no	no
0f9af9	female	yes	no	no	no	no	no	no	yes	no	no	yes	18-45
2c6b9c	female	no	no	no	no	no	no	no	yes	no	no	no	18-45
288409	female	no	no	no	no	no	no	no	no	yes	no	no	18-45	no	no	no
06ccce	female	no	no	no	no	yes	no	no	no	no	no	no	18-45	no
0210a8	male	no	no	no	no	no	no	yes	no	no	no	no	18-45	no	no	no
1e9e3f	male	yes	no	no	no	no	no	yes	no	no	no	no	18-45	no	no	no
16ef89	male	yes	yes	no	no	no	no	no	no	no	no	no	18-45		no
086b2a	female	yes	no	no	no	no	no	no	no	no	no	no	18-45	no	no	no
00b4d5	male	no	no	no	no	no	no	no	no	no	no	no	18-45	no	no	no
0a3ab8	female	yes	no	no	no	no	no	no	no	no	no	no	18-45	no	no	no
1cfc9c	female	yes	yes	no	no	no	no	no	yes	no	no	no	18-45	yes
10c399	male	no	no	no	no	no	no	no	no	no	no	no	18-45	no	no	no
0dbbce	female	yes	no	no	no	no	no	yes	no	no	no	no	18-45	no	no	no
14efb1	male	yes	no	no	no	no	no	yes	no	no	no	no	18-45	no	no	no
382769	male	yes	no	no	yes	no	no	no	yes	no	no	no	18-45
2e2018	male	yes	no	no	no	no	no	no	no	no	no	no	18-45	no	no	no
021867	male	no	no	no	no	no	no	no	no	no	no	no	18-45	no	no	no
144d7c	female	yes	no	no	yes	no	no	no	no	no	no	yes	18-45	no	no	no
12b560	male	no	no	no	no	no	no	no	no	no	no	no	18-45	no	no	no
067ecd	male	yes	no	no	no	no	no	no	yes	no	no	yes	18-45
3145d2	female	no	yes	no	no	no	no	no	no	no	no	no	18-45		no
11630c	male	yes	no	no	no	no	no	no	no	no	no	no	18-45	no	no	no
1e82d6	male	yes	no	no	no	no	no	no	no	no	yes	yes	18-45	no	no	no
171b26	male	no	no	no	no	no	no	no	no	no	no	no	18-45	no	no	no
08bebf	male	yes	no	no	no	no	no	no	no	no	no	no	18-45	no	no	no
011b16	female	yes	no	no	no	no	no	yes	no	no	no	yes	18-45	no	no	no
1faf59	male	yes	no	no	no	no	no	yes	no	no	yes	no	18-45	no	no	no
0cd7a5	male	yes	no	no	no	yes	no	no	yes	no	no	yes	18-45		yes
08afb9	female	yes	no	no	no	no	no	yes	no	no	no	no	18-45	no	no	no
41f18d	male	no	no	no	no	no	no	no	no	no	no	no	18-45	no	no	no
05804a	female	yes	no	no	no	no	no	no	no	no	no	no	18-45	no	no	no
1a27fe	female	no	no	no	no	no	no	no	no	no	no	no	18-45	no	no	no
154c2e	female	no	no	no	no	no	no	no	no	no	no	no	18-45	no	no	no
392d25	male	no	no	no	no	yes	no	yes	no	no	no	no	18-45	no
294b6d	female	yes	no	no	no	no	no	no	no	no	no	no	18-45	no	no	no
1bfc41	female	no	no	no	no	no	no	no	no	no	no	no	18-45	no	no	no
30483d	male	yes	no	no	no	no	no	no	no	no	no	no	18-45	no	no	no
0bca61	male	no	no	no	no	no	no	no	no	yes	no	no	18-45	no	no	no
005b76	male	yes	no	no	no	no	no	no	no	no	no	no	18-45	no	no	no
0bd4f2	male	yes	no	no	no	no	no	no	no	no	no	no	18-45	no	no	no
2f10aa	male	yes	no	no	no	no	no	no	no	no	no	no	18-45	no	no	no
10929a	female	yes	yes	no	no	no	no	yes	no	yes	no	no	18-45		no
1a1dfe	male	yes	no	no	no	no	no	no	no	no	no	yes	18-45	no	no	no
1ed921	female	yes	no	no	no	no	no	no	no	no	no	no	18-45	no	no	no
2e1105	female	no	no	no	no	no	no	yes	no	no	no	no	18-45	no	no	no
054522	female	yes	no	no	no	no	no	no	no	no	no	no	18-45	no	no	no
0c09fc	female	no	no	no	no	no	no	no	no	no	no	no	18-45	no	no	no
1400e4	male	yes	no	no	no	no	no	no	no	no	no	no	18-45	no	no	no
0ad98a	male	no	no	no	no	no	no	no	no	no	no	no	18-45	no	no	no
12c027	female	yes	no	no	yes	no	no	no	no	no	no	no	18-45	no	no	no
1c6778	male	no	no	no	no	no	yes	yes	no	no	no	no	18-45	no	no	no
142aba	male	yes	no	no	no	no	no	yes	no	no	no	yes	18-45	no	no	no
150d1d	female	no	no	no	no	no	no	no	no	no	no	no	18-45	no	no	no
04fd58	male	yes	no	no	no	no	no	no	no	no	no	no	18-45	no	no	no
3e6c4f	male	no	no	no	no	no	no	no	no	no	no	no	18-45	no	no	no
041375	male	no	no	no	no	yes	no	no	yes	no	no	no	18-45		yes
07c619	male	yes	no	no	no	no	no	yes	no	no	no	yes	18-45	no	no	no
2a5f22	female	no	no	no	no	yes	no	no	no	no	no	no	18-45	no
112ed8	female	no	no	no	no	no	no	no	no	no	no	no	18-45	no	no	no
158376	male	no	no	no	no	no	no	no	no	no	no	no	18-45	no	no	no
0cdc35	female	no	no	no	no	no	no	no	no	no	no	no	18-45	no	no	no
1e0641	female	no	no	no	no	no	no	no	no	no	yes	no	18-45	no	no	no
285d32	female	yes	no	no	no	no	no	no	no	no	no	no	18-45	no	no	no
0dabbd	female	no	no	no	no	no	no	no	no	no	no	no	18-45	no	no	no
079b38	female	yes	no	no	no	no	no	yes	no	no	no	no	18-45	no	no	no
40352d	female	yes	no	no	no	no	no	yes	no	no	no	no	18-45	no	no	no
3092a0	male	yes	no	no	no	no	no	no	no	no	no	no	18-45	no	no	no
0b34ef	female	yes	no	no	no	no	no	no	no	no	no	no	18-45	no	no	no
118bf9	female	yes	no	no	no	no	no	no	no	no	no	no	18-45	no	no	no
2994f2	female	yes	no	no	no	no	no	no	no	no	no	no	18-45	no	no	no
1628ad	female	yes	no	no	no	no	no	yes	no	no	no	yes	18-45	no	no	no
25a078	male	yes	yes	no	no	yes	no	no	no	no	no	yes	18-45
0a66bb	female	yes	no	no	no	no	no	no	no	no	no	no	18-45	no	no	no
1298f7	female	no	no	no	no	no	no	yes	no	no	no	no	18-45	no	no	no
17c06f	male	no	no	no	no	no	no	no	no	no	no	no	18-45	no	no	no
0b8765	female	no	no	no	no	no	no	yes	no	no	no	no	18-45	no	no	no
15e0e3	female	no	no	no	no	no	no	no	no	no	no	no	18-45	no	no	no
09f46f	female	yes	no	no	no	yes	no	no	no	no	no	no	18-45	no
000c69	male	no	no	no	no	no	no	no	no	no	no	no	18-45	no	no	no
1aafaa	male	yes	no	no	no	no	no	yes	no	no	no	no	18-45	no	no	no
0ebeb2	male	no	no	no	no	yes	no	no	yes	no	no	no	18-45		yes
33a2c0	female	yes	no	no	no	no	no	no	no	no	no	no	18-45	no	no	no
0333e3	female	no	no	no	no	no	no	no	no	no	no	no	18-45	no	no	no
0f0b0a	female	yes	no	no	no	no	no	no	no	no	no	no	18-45	no	no	no
254622	male	yes	no	no	no	no	no	no	no	no	no	no	18-45	no	no	no
1656d9	female	no	no	no	no	no	no	no	no	no	no	no	18-45	no	no	no
1b1cf0	male	no	no	no	no	no	no	no	no	no	no	no	18-45	no	no	no
027fd9	male	no	no	no	no	no	no	no	no	no	no	no	18-45	no	no	no
1058a0	female	yes	no	no	no	no	no	no	no	no	no	no	18-45	no	no	no
43cdeb	female	yes	no	no	no	no	no	no	no	no	yes	no	18-45	no	no	no
0bb61f	male	yes		no	no		no	no	no	no	no	no	18-45
1ae7e1	male	yes	no	no	no	no	no	no	no	no	no	yes	18-45	no	no	no
052980	male	yes	no	no	no	no	no	no	no	no	no	no	18-45	no	no	no
1fb87a	female	no	no	no	no	no	no	no	no	no	no	no	18-45	no	no	no
0ed137	male	yes	no	no	no	no	no	no	no	no	no	no	18-45	no	no	no
304303	female	no	no	no	no	no	no	no	no	no	no	no	18-45	no	no	no
070235	male	yes	no	no	no	no	no	no	no	no	no	no	18-45	no	no	no
185711	female	no	no	no	no	no	no	no	no	no	no	no	18-45	no	no	no
078c1f	female	no	yes	no	no	no	no	no	no	no	no	yes	18-45		no
12ec8a	male	no	no	no	no	yes	no	no	yes	no	no	yes	18-45		yes
10bf54	female	no	no	no	no	no	no	no	no	no	no	no	18-45	no	no	no
0ebf26	male	yes	no	no	no	no	no	no	no	no	no	no	18-45	no	no	no
1ec2d0	male	no	no	no	no	no	no	yes	no	no	no	yes	18-45	no	no	no
140a3f	female	no	no	no	no	no	no	no	no	no	no	no	18-45	no	no	no
0b7124	female	yes	no	no	no	no	no	yes	no	yes	no	no	18-45	no	no	no
174c4c	male	no	no	no	no	no	no	no	no	no	no	no	18-45	no	no	no
258d1d	male	no	no	no	no	no	no	no	no	no	yes	no	18-45	no	no	no
100c42	male	yes	yes	no	no	no	no	no	no	no	no	no	18-45		no
40c214	male	yes	no	no	no	no	no	no	no	no	no	no	18-45	no	no	no
1940dd	female	yes	no	no	no	no	no	no	no	no	no	no	18-45	no	no	no
1997f5	male	yes	no	no	no	no	no	yes	no	no	no	no	18-45	no	no	no
16c4f7	female	no	no	no	no	no	no	no	no	no	no	no	18-45	no	no	no
1dd33e	male	yes	no	no	no	no	no	yes	no	no	no	no	18-45	no	no	no
2aa9f3	female	no	no	no	no	no	no	no	no	no	no	no	18-45	no	no	no
18ee46	female	no	no	no	no	no	no	no	no	no	no	no	18-45	no	no	no
10600c	female	yes	no	no	no	no	no	no	no	no	no	no	18-45	no	no	no
28504a	female	yes	no	no	no	no	no	no	no	no	no	no	18-45	no	no	no
2d2e87	female	no	no	no	no	no	no	yes	no	no	no	no	18-45	no	no	no
041f6b	male	yes	no	no	no	no	no	no	no	no	no	no	18-45	no	no	no
3f9f46	male	yes	no	no	no	no	no	no	no	no	no	no	18-45	no	no	no
173815	male	yes	no	no	no	no	no	no	no	no	yes	no	18-45	no	no	no
0ef215	female	yes	no	no	no	yes	no	no	yes	no	no	yes	18-45		yes
030021	female	yes	no	no	no	no	no	no	no	no	no	no	18-45	no	no	no
3147ef	female	no	no	no	no	no	no	no	no	no	no	no	18-45	no	no	no
0b55e7	female	no	yes	no	no	yes	no	no	no	no	no	no	18-45
400bbb	female	no	no	no	no	no	no	yes	no	no	no	no	18-45	no	no	no
270dd4	female	no	no	no	no	no	no	no	no	no	no	no	18-45	no	no	no
2b0162	male	no	no	no	no	no	no	yes	no	no	no	no	18-45	no	no	no
3de0e9	male	yes	no	no	no	no	no	no	no	no	yes	no	18-45	no	no	no
04c8d4	male	no	yes	no	no	yes	yes	no	no	no	no	no	18-45
152cba	male	yes	no	no	no	no	no	yes	no	no	no	no	18-45	no	no	no
32cda3	male	yes	no	no	no	yes	no	yes	no	no	no	no	18-45	no
0c940b	female	yes	no	no	no	yes	no	no	no	no	no	yes	18-45	no
316e6e	female	no	no	no	no	no	no	yes	no	no	no	no	18-45	no	no	no
0887ec	male	no	no	no	no	no	no	no	no	no	no	no	18-45	no	no	no
15395f	female	yes	no	no	no	no	no	no	no	no	no	no	18-45	no	no	no
2ec380	male	no	no	no	no	no	no	no	no	no	no	no	18-45	no	no	no
3b134c	female	no	yes	no	no	yes	no	yes	no	no	no	yes	18-45
1957bc	female	yes	no	no	no	yes	no	yes	no	no	no	no	18-45	no
041440	female	no	no	no	yes	yes	no	yes	yes	no	no	no	18-45		yes
17336f	male	yes	no	no	no	no	no	no	no	no	no	no	18-45	no	no	no
08a15b	female	yes	yes	no	no	no	no	yes	no	no	no	yes	18-45		no
015e45	female	no	no	no	no	no	no	yes	yes	no	no	no	18-45
045f27	female	yes	no	no	no	no	no	yes	no	no	yes	no	18-45	no	no	no
0e245a	female	no	no	no	no	no	no	no	no	no	no	no	18-45	no	no	no
08c3bb	male	no	no	no	no	no	no	no	no	no	no	no	18-45	no	no	no
1c7fb1	male	no	no	no	yes	yes	no	no	yes	no	no	no	18-45		yes
0565d9	male	no	no	no	no	no	no	no	no	no	no	no	18-45	no	no	no
348aa8	female	yes	no	no	no	no	no	yes	no	no	no	yes	18-45	no	no	no
157821	female	yes	no	no	no	no	no	no	no	no	no	yes	18-45	no	no	no
0f3b78	male	no	no	no	no	no	no	no	no	no	no	yes	18-45	no	no	no
0c7e98	male	no	no	no	no	no	no	no	no	no	no	no	18-45	no	no	no
3f09fb	male	no	no	no	no	no	no	no	no	no	no	no	18-45	no	no	no
112e8d	female	no	no	no	no	no	no	no	no	no	no	no	18-45	no	no	no
0686c3	male	no	no	no	no	no	no	no	no	no	no	no	18-45	no	no	no
1bea88	male	yes	no	no	no	no	no	no	no	yes	no	no	18-45	no	no	no
09d849	female	no	no	no	no	no	no	no	no	no	no	no	18-45	no	no	no
0e1880	female	no	no	no	no	no	no	no	no	no	no	no	18-45	no	no	no
0a2595	female	no	no	no	no	no	no	no	no	no	no	no	18-45	no	no	no
057266	male	no	no	no	no	no	no	no	no	no	no	no	18-45	no	no	no
042e63	female	yes	no	no	no	no	no	no	no	no	no	no	18-45	no	no	no
35e543	male	yes	no	no	no	no	no	yes	no	no	no	no	18-45	no	no	no
1f99a3	female	yes	no	no	no	no	no	yes	no	yes	no	no	18-45	no	no	no
199fed	female	yes	no	no	no	yes	no	no	no	no	no	no	18-45	no
037d9d	female	no	no	no	no	no	no	no	no	no	no	no	18-45	no	no	no
115e1c	female	no	no	no	no	no	no	no	no	no	no	no	18-45	no	no	no
3258de	male	no	no	no	no	yes	no	no	yes	no	no	no	18-45		yes
0ecb36	male	yes	no	no	no	no	no	no	no	no	no	no	18-45	no	no	no
0da544	male	no	no	no	no	no	no	no	no	no	no	no	18-45	no	no	no
3ef0b5	male	yes	no	no	no	no	no	no	no	yes	no	no	18-45	no	no	no
2ddad6	female	no	no	no	no	no	no	no	no	no	yes	no	18-45	no	no	no
0e6ee6	male	yes	no	no	no	no	no	no	no	yes	no	no	18-45	no	no	no
3bbd39	male	no	no	no	no	yes	no	no	yes	no	no	no	18-45		yes
271d63	male	no	no	no	no	no	no	no	no	no	no	no	18-45	no	no	no
0aed99	female	yes	no	no	no	no	no	yes	no	no	no	no	18-45	no	no	no
1a3078	female	yes	no	no	no	no	no	no	no	no	no	yes	18-45	no	no	no
01907e	female	no	no	no	no	no	no	no	no	no	no	no	18-45	no	no	no
3f6dd6	male	no	no	no	no	no	no	no	no	no	no	no	18-45	no	no	no
0a74d4	male	no	no	no	no	no	no	no	no	no	no	no	18-45	no	no	no
18cdc0	female	yes	no	no	no	no	no	no	no	no	no	no	18-45	no	no	no
3691d1	male	yes	no	no	no	no	no	no	no	no	no	no	18-45	no	no	no
0c11b6	male	yes	no	no	no	no	no	no	no	no	no	no	18-45	no	no	no
4403b1	female	no	no	no	no	no	no	no	no	no	no	no	18-45	no	no	no
17265a	male	no	no	no	no	no	no	no	no	no	no	no	18-45	no	no	no
020026	female	no	no	no	no	no	no	no	no	no	yes	no	18-45	no	no	no
01757a	male	no	yes	no	no	yes	no	no	no	no	no	no	18-45
0159be	female	yes	no	no	no	no	no	no	no	no	no	no	18-45	no	no	no
2eb9e8	male	no	yes	no	no	no	no	yes	no	no	no	yes	18-45		no
0ec4a6	female	no	no	no	no	no	no	no	no	no	no	no	18-45	no	no	no
19195c	female	no	no	no	no	no	no	no	no	no	no	no	18-45	no	no	no
45cb68	female	no	no	no	no	no	no	no	no	no	no	no	18-45	no	no	no
094c7f	female	yes	no	no	no	no	no	yes	no	no	no	no	18-45	no	no	no
11ea5f	female	no	no	no	no	no	no	no	no	no	no	no	18-45	no	no	no
420153	male	no	no	no	no	no	no	no	no	no	no	no	18-45	no	no	no
1cd4df	male	no	yes	no	no	yes	yes	no	yes	no	no	yes	18-45	yes	yes	yes
2e8671	female	no	no	no	no	no	no	no	no	no	no	no	18-45	no	no	no
01cb40	male	no	no	no	no	no	no	no	no	no	no	no	18-45	no	no	no
04802e	female	yes	no	no	no	no	no	no	no	no	no	no	18-45	no	no	no
0e4f68	male	yes	no	no	no	no	no	no	no	no	no	no	18-45	no	no	no
148145	male	no	no	no	yes	yes	no	no	yes	no	no	no	18-45		yes
06ff1a	male	no	yes	no	no	yes	no	no	yes	no	no	no	18-45	yes	yes	yes
177778	male	yes	no	no	no	no	no	no	no	no	no	yes	18-45	no	no	no
09206c	male	yes	no	no	no	no	no	no	no	no	no	no	18-45	no	no	no
05c121	female	yes	no	no	no	no	no	yes	no	no	no	no	18-45	no	no	no
1d852e	male	yes	no	no	no	no	no	no	no	no	no	no	18-45	no	no	no
17ad41	male	yes	no	no	no	no	no	yes	no	yes	no	no	18-45	no	no	no
1578aa	female	no	no	no	no	no	no	no	no	no	no	no	18-45	no	no	no
07cc85	male	no	no	no	no	no	no	no	no	no	no	no	18-45	no	no	no
3616bd	female	yes	no	no	no	no	no	yes	no	no	no	no	18-45	no	no	no
41ba2a	female	yes	no	no	no	no	no	yes	no	no	no	no	18-45	no	no	no
1874ed	female	yes	yes	no	no	no	no	no	no	no	no	yes	18-45		no
105bfc	female	yes	no	no	no	no	no	yes	no	no	no	yes	18-45	no	no	no
11b725	female	no	no	no	no	no	no	no	no	no	no	no	18-45	no	no	no
355545	female	no	no	no	no	no	no	no	no	yes	no	no	18-45	no	no	no
151b6f	male	no	no	no	no	no	no	no	no	no	no	no	18-45	no	no	no
0b8df3	female	yes	no	no	no	no	no	no	no	no	yes	no	18-45	no	no	no
0d70af	male	yes	no	no	no	yes	no	yes	no	no	no	no	18-45	no
35739c	female	no	no	no	no	no	no	no	no	no	no	no	18-45	no	no	no
1b9b8e	male	no	no	no	no	no	no	no	no	no	no	no	18-45	no	no	no
064e3e	female	no	no	no	no	no	no	no	no	no	no	no	18-45	no	no	no
38b8c5	male	no	no	no	no	no	no	no	no	no	no	no	18-45	no	no	no
0e982e	male	yes	no	no	no	no	no	no	no	no	no	no	18-45	no	no	no
0052e5	female	no	no	no	no	no	no	no	no	no	no	no	18-45	no	no	no
1abb49	female	no	no	no	no	no	no	no	no	no	no	no	18-45	no	no	no
1d4aff	female	yes	no	no	no	no	no	no	no	no	no	no	18-45	no	no	no
16d6fe	male	yes	no	no	no	no	no	no	no	no	no	yes	18-45	no	no	no
1435e1	male	no	no	no	no	no	no	no	no	yes	no	no	18-45	no	no	no
0e3501	male	no	no	no	no	no	no	no	no	no	no	no	18-45	no	no	no
1f1715	female	yes	no	no	no	no	no	no	yes	no	no	no	18-45
1df994	male	no	no	no	no	no	no	yes	no	no	no	no	18-45	no	no	no
0e6e02	male	no	no	no	no	no	no	no	no	no	no	no	18-45	no	no	no
02ad0b	female	yes	no	no	no	no	no	yes	no	no	no	no	18-45	no	no	no
111ff8	female	yes	no	no	no	no	no	no	no	no	yes	yes	18-45	no	no	no
0ec18f	male	yes	no	no	no	no	no	no	no	no	yes	no	18-45	no	no	no
419b3f	male	no	no	no	no	yes	no	no	yes	no	yes	no	18-45		yes
03d46c	female	no	no	no	no	no	no	no	no	no	no	no	18-45	no	no	no
0b25b3	male	yes	no	no	yes	yes	no	no	yes	no	no	no	18-45		yes
195ca5	male	yes	no	no	no	no	no	no	no	no	no	no	18-45	no	no	no
107ff1	female	yes	no	no	no	no	no	no	no	no	no	no	18-45	no	no	no
189dcb	female	no	no	no	no	no	no	yes	no	no	no	no	18-45	no	no	no
11a9f5	female	yes	no	no	yes	no	no	no	no	no	no	no	18-45	no	no	no
0a6bdf	female	no	yes	no	no	no	no	no	no	no	no	yes	18-45		no
3ea517	female	yes	no	no	no	no	no	no	no	no	no	no	18-45	no	no	no
15d904	male	no	yes	no	no	no	no	yes	no	yes	no	no	18-45		no
0d6971	male	no	no	no	no	no	no	no	no	no	no	no	18-45	no	no	no
067c47	female	yes	no	no	no	no	no	no	no	no	no	no	18-45	no	no	no
371a8e	male	no	no	no	no	no	no	no	no	no	no	no	18-45	no	no	no
17240d	male	yes	no	no	no	no	no	no	no	no	yes	yes	18-45	no	no	no
132cbc	female	no	no	no	no	no	no	no	no	no	no	no	18-45	no	no	no
127606	male	no	no	no	no	no	no	no	no	yes	no	no	18-45	no	no	no
145339	male	yes	no	no	no	no	no	no	no	no	no	no	18-45	no	no	no
098e9d	male	yes	no	no	no	no	no	no	no	no	no	yes	18-45	no	no	no
193ded	female	no	no	no	no	no	no	no	no	no	no	no	18-45	no	no	no
184530	female	no	no	no	no	no	no	no	no	no	no	no	18-45	no	no	no
0cf7ac	male	no	no	no	no	no	no	no	no	no	no	no	18-45	no	no	no
400717	female	no	no	no	no	no	no	no	no	no	no	no	18-45	no	no	no
1721ab	female	no	no	no	no	no	no	yes	no	no	no	no	18-45	no	no	no
1ceaad	male	yes	no	no	no	no	no	yes	no	no	no	no	18-45	no	no	no
045e63	male	yes	no	no	no	yes	no	no	no	yes	no	yes	18-45	no
1a917b	female	yes	no	no	no	no	no	no	no	no	no	no	18-45	no	no	no
0bab29	male	no	no	no	no	yes	no	no	no	no	no	no	18-45	no
405519	female	no	no	no	no	no	no	no	no	no	no	no	18-45	no	no	no
1d88e2	male	no	no	no	no	no	no	no	no	no	no	no	18-45	no	no	no
0a8527	male	yes	no	no	no	no	no	no	no	no	no	no	18-45	no	no	no
12644e	male	yes	no	no	no	yes	no	no	yes	no	no	yes	18-45		yes
061528	male	no	no	no	no	no	no	no	no	no	no	no	18-45	no	no	no
0d4e2f	male	no	no	no	no	no	no	no	no	no	no	no	18-45	no	no	no
0d124c	male	yes	no	no	no	no	no	no	no	no	no	yes	18-45	no	no	no
41b5b0	male	yes	no	no	no	no	no	no	yes	no	no	yes	18-45
02f863	male	no	no	no	no	no	no	no	no	no	no	yes	18-45	no	no	no
13fa0a	male	yes	no	no	no	no	no	no	no	no	no	no	18-45	no	no	no
20ec7a	male	no	no	no	no	no	no	no	no	no	no	yes	18-45	no	no	no
15496f	female	yes	no	no	no	no	no	no	no	no	no	no	18-45	no	no	no
419a17	male	no	no	no	no	no	no	no	yes	no	no	no	18-45
10f728	male	no	no	no	no	no	no	yes	no	no	no	no	18-45	no	no	no
2ff53b	female	no	no	no	no	no	no	no	no	no	no	no	18-45	no	no	no
14c160	female	no	no	no	no	no	no	no	no	no	no	no	18-45	no	no	no
1b292f	female	yes	no	no	no	yes	no	no	no	no	no	yes	18-45	no
0886f2	male	yes	no	no	no	no	no	no	no	no	no	no	18-45	no	no	no
37361d	male	no	no	no	no	no	no	no	no	no	no	no	18-45	no	no	no
06e2f7	male	yes	no	no	no	yes	no	no	yes	no	no	no	18-45		yes
30e87e	male	yes	no	no	no	no	no	yes	no	no	no	no	18-45	no	no	no
31cf9c	female	yes	no	no	no	no	no	yes	no	yes	no	no	18-45	no	no	no
312988	male	no	no	yes	no	no	no	no	no	no	no	no	18-45	no	no	no
1b538d	male	yes	yes	no	no	no	no	no	no	no	no	yes	18-45		no
2e09e7	male	no	no	no	no	no	no	yes	no	no	no	yes	18-45	no	no	no
1ae901	female	yes	no	no	no	no	no	no	no	no	no	no	18-45	no	no	no
16799e	female	no	no	no	no	no	no	no	no	no	no	no	18-45	no	no	no
06f1de	male	no	no	no	no	no	no	no	no	no	no	no	18-45	no	no	no
2322ba	female	yes	no	no	no	no	no	yes	no	no	no	no	18-45	no	no	no
01371d	female	no	no	no	no	no	no	no	no	no	no	no	18-45	no	no	no
404114	female	no	no	no	no	no	no	no	no	no	no	no	18-45	no	no	no
1d190a	male	yes	no	no	no	no	no	no	no	no	yes	no	18-45	no	no	no
166d80	female	no	no	no	no	no	no	no	no	no	no	no	18-45	no	no	no
01e970	female	no	yes	no	no	no	no	no	no	no	no	no	18-45		no
17397d	female	yes	no	no	no	no	no	no	no	no	no	yes	18-45	no	no	no
172821	female	yes	no	no	no	no	no	no	no	no	no	no	18-45	no	no	no
1fd7fa	male	no	no	no	no	yes	no	no	no	no	no	no	18-45	no
3b55c7	male	yes	no	no	no	no	no	no	no	no	no	no	18-45	no	no	no
124dab	male	yes	no	no	no	no	no	no	no	no	no	yes	18-45	no	no	no
12710b	female	no	no	no	no	no	no	no	no	no	no	no	18-45	no	no	no
1a1498	female	no	no	no	no	yes	yes	no	no	no	no	no	18-45	no
1a075c	female	yes	no	no	no	yes	no	no	yes	no	no	yes	18-45		yes
081704	female	no	no	no	no	no	no	no	no	no	no	no	18-45	no	no	no
076c4b	female	no	no	no	no	yes	no	yes	no	no	no	no	18-45	no
2bcb76	male	yes	no	no	no	no	no	no	no	no	no	no	18-45	no	no	no
134def	female	yes	yes	no	no	no	no	no	no	no	no	no	18-45		no
15139d	female	no	no	no	no	no	no	yes	no	no	no	no	18-45	no	no	no
2f7f97	male	no	no	no	no	no	no	no	no	no	no	no	18-45	no	no	no
2bb566	female	no	no	no	no	no	no	no	no	no	no	no	18-45	no	no	no
2312f1	male	yes	yes	no	no	yes	no	no	no	no	no	yes	18-45
06f1e5	female	yes	no	no	no	no	no	no	no	no	no	no	18-45	no	no	no
1cce6b	male	no	no	no	no	no	no	no	no	no	no	no	18-45	no	no	no
28ebd4	female	no	no	no	no	no	no	no	no	no	no	no	18-45	no	no	no
040350	male	no	no	no	no	no	no	no	no	no	no	no	18-45	no	no	no
3168c9	male	yes	no	no	no	no	no	yes	no	yes	no	no	18-45	no	no	no
3bc2f5	male	no	no	no	no	no	no	no	no	yes	no	no	18-45	no	no	no
3f4fe1	male	no	no	no	no	no	no	no	no	no	yes	yes	18-45	no	no	no
3c8995	male	no	no	no	no	no	no	no	no	no	no	no	18-45	no	no	no
2909cd	female	no	no	no	no	no	no	no	no	no	no	no	18-45	no	no	no
005e9f	female	yes	no	no	no	no	no	yes	no	no	no	no	18-45	no	no	no
08fb0e	male	no	no	no	no	no	no	no	no	no	no	no	18-45	no	no	no
1fa3b8	male	yes	no	no	no	no	no	no	no	no	no	yes	18-45	no	no	no
1aaf57	female	yes	no	no	no	no	no	no	no	no	yes	no	18-45	no	no	no
016671	female	yes	yes	no	no	yes	no	no	no	no	no	no	18-45
1cd30e	female	no	no	no	no	no	no	yes	no	no	no	no	18-45	no	no	no
1ce8bd	male	yes	no	no	no	no	no	yes	no	no	no	no	18-45	no	no	no
150593	male	no	no	no	no	yes	no	no	yes	yes	no	no	18-45		yes
24c764	female	no	no	no	no	no	no	no	no	no	no	no	18-45	no	no	no
15f26c	male	yes	no	no	no	no	no	no	no	no	yes	no	18-45	no	no	no
35e2dd	female	no	no	no	no	no	no	no	no	no	no	no	18-45	no	no	no
34426c	female	yes	no	no	no	no	no	no	no	no	no	no	18-45	no	no	no
1829c1	male	no	no	no	no	no	no	yes	no	no	no	no	18-45	no	no	no
1248a4	female	yes	no	no	no	no	no	yes	no	no	no	no	18-45	no	no	no
2f246a	male	yes	no	no	no	no	no	no	no	no	no	no	18-45	no	no	no
043937	female	no	no	no	no	no	no	no	no	no	no	no	18-45	no	no	no
4395e0	male	yes	no	no	no	no	no	no	no	no	no	no	18-45	no	no	no
07de10	male	yes	no	no	no	no	no	no	no	no	no	no	18-45	no	no	no
042533	male	yes	no	no	no	no	no	yes	no	no	no	no	18-45	no	no	no
3443b3	male	no	yes	no	no	no	no	no	no	no	no	yes	18-45		no
04fb82	male	yes	no	no	no	no	no	no	no	no	no	yes	18-45	no	no	no
10df6d	male	yes	no	no	no	no	no	no	no	no	yes	no	18-45	no	no	no
1276ce	male	no	no	no	no	no	no	no	no	no	no	no	18-45	no	no	no
3dfb3d	male	no	no	no	no	no	no	yes	no	yes	no	no	18-45	no	no	no
049a36	female	no	no	no	no	no	no	no	no	no	no	no	18-45	no	no	no
1dc159	female	yes	no	no	no	no	no	no	no	no	no	no	18-45	no	no	no
36eb2d	male	no	no	no	no	no	no	no	no	no	no	no	18-45	no	no	no
3b731d	female	yes	no	no	no	no	no	no	no	no	yes	no	18-45	no	no	no
0a9ee7	female	no	no	no	no	no	no	no	no	no	no	no	18-45	no	no	no
2082df	male	no	no	no	no	no	no	no	no	no	no	no	18-45	no	no	no
30bd3e	female	no	no	no	no	no	no	no	no	no	no	no	18-45	no	no	no
1a3a06	female	no	no	no	no	no	no	no	no	no	no	no	18-45	no	no	no
122c0a	male	yes	yes	no	yes	yes	no	no	yes	no	no	yes	18-45	yes	yes	yes
09367e	male	yes	no	no	no	no	no	no	no	yes	no	no	18-45	no	no	no
068c1b	female	no	yes	no	no	no	no	no	no	no	no	yes	18-45		no
0e7acb	male	no	no	no	no	no	no	no	no	no	no	no	18-45	no	no	no
1b478d	female	no	no	no	no	no	no	no	no	no	no	no	18-45	no	no	no
098c97	male	yes	no	no	no	no	no	no	no	no	no	no	18-45	no	no	no
14c1fd	female	no	no	no	no	no	no	no	no	no	no	no	18-45	no	no	no
3591c3	female	no	no	no	no	no	no	no	no	no	no	no	18-45	no	no	no
154811	female	no	no	no	no	no	no	no	no	no	no	no	18-45	no	no	no
3bebfd	female	no	no	no	no	no	no	no	no	no	no	no	18-45	no	no	no
380026	male	yes	no	no	no	yes	no	no	no	no	no	no	18-45	no
0dba41	female	no	no	no	no	no	no	no	no	no	no	no	18-45	no	no	no
2c1ea7	female	yes	no	no	no	no	no	no	no	no	no	no	18-45	no	no	no
1d23c1	female	no	yes	no	no	no	no	no	no	no	no	no	18-45		no
0f9e08	female	no	no	no	no	no	no	no	no	no	no	no	18-45	no	no	no
13cab4	male	yes	no	no	no	no	no	no	no	no	no	no	18-45	no	no	no
17dba6	male	yes	yes	no	no	no	no	yes	no	yes	yes	yes	18-45		no
18a425	female	yes	no	no	no	no	no	yes	no	no	yes	no	18-45	no	no	no
020bc2	female	no	no	no	no	no	no	yes	no	no	no	no	18-45	no	no	no
3a93a3	female	no	no	no	no	no	no	no	no	no	no	no	18-45	no	no	no
013fbb	female	yes	no	no	no	no	no	no	no	no	no	no	18-45	no	no	no
392f37	male	no	no	no	no	no	no	no	no	no	no	no	18-45	no	no	no
1b9b05	male	no	no	no	no	yes	no	no	yes	no	no	no	18-45		yes
10e9ac	male	yes	no	no	no	no	no	yes	no	no	no	no	18-45	no	no	no
3eca7e	female	no	yes	no	no	no	no	no	no	no	no	no	18-45		no
31c663	female	no	no	no	no	no	no	no	no	no	no	no	18-45	no	no	no
3122d2	male	yes	yes	no	no	no	no	no	no	no	no	no	18-45		no
14f831	male	yes	no	no	no	no	no	no	no	no	no	no	18-45	no	no	no
0afea1	male	yes	no	no	no	no	no	no	no	no	no	no	18-45	no	no	no
145393	female	no	no	no	no	no	no	no	no	no	yes	no	18-45	no	no	no
0cd776	female	yes	no	no	no	yes	no	no	no	no	no	yes	18-45	no
18a062	male	yes	no	no	no	no	no	yes	no	no	no	yes	18-45	no	no	no
239764	male	no	no	no	no	no	no	no	no	no	no	no	18-45	no	no	no
346e81	female	no	no	no	no	no	no	no	no	no	no	no	18-45	no	no	no
043ce4	male	no	no	no	no	no	no	no	no	no	no	no	18-45	no	no	no
3d9f79	female	no	no	no	no	no	no	yes	no	no	no	no	18-45	no	no	no
086aa4	male	no	no	no	no	no	no	yes	no	no	no	no	18-45	no	no	no
3cb260	male	no	yes	no	no	no	no	no	no	no	no	no	18-45		no
2d22e3	male	yes	no	no	no	no	no	yes	no	no	no	no	18-45	no	no	no
12a1b0	female	no	no	no	no	no	no	no	no	no	no	no	18-45	no	no	no
251d3f	female	yes	no	no	no	yes	no	no	no	no	no	no	18-45	no
0dbe07	male	no	no	no	yes	no	no	no	no	no	no	yes	18-45	no	no	no
160b0b	male	no	no	no	no	no	no	no	no	no	no	no	18-45	no	no	no
18e080	male	no	no	no	yes	yes	no	no	yes	no	no	no	18-45		yes
39150b	female	no	no	no	no	no	no	no	no	no	no	no	18-45	no	no	no
1226a0	male	yes	no	no	yes	no	no	no	yes	no	yes	no	18-45
089232	male	no	no	no	no	yes	no	no	yes	no	no	no	18-45		yes
38d584	male	no	yes	no	no	no	no	no	no	yes	no	no	18-45		no
069113	male	no	no	no	no	yes	yes	no	no	no	no	no	18-45	no
1192e5	male	yes	yes	no	no	no	no	no	no	no	no	no	18-45		no
03bb40	male	yes	no	no	no	no	no	yes	no	no	no	no	18-45	no	no	no
120d00	female	no	no	no	no	no	no	no	no	no	no	no	18-45	no	no	no
01a715	female	no	yes	no	yes	yes	no	no	no	no	no	no	18-45
360e21	female	no	no	no	no	yes	no	no	no	no	no	no	18-45	no
20533a	female	no	no	no	no	no	no	no	no	no	no	no	18-45	no	no	no
0debfd	male	yes	no	no	no	no	no	yes	no	no	no	no	18-45	no	no	no
348222	female	no	no	no	no	no	no	no	no	yes	no	no	18-45	no	no	no
14b4ff	female	yes	yes	no	no	yes	no	yes	no	no	no	yes	18-45
17a8de	male	no	no	no	no	no	no	no	no	no	no	no	18-45	no	no	no
2f9b29	female	yes	no	no	no	no	no	no	no	no	no	no	18-45	no	no	no
3bc970	male	no	no	no	no	no	no	no	no	no	no	no	18-45	no	no	no
1cfdad	male	yes	no	no	no	no	no	no	no	no	no	yes	18-45	no	no	no
1ab0e4	male	yes	no	no	no	yes	no	no	yes	no	no	yes	18-45		yes
26207f	female	no	no	no	no	no	no	no	no	no	no	no	18-45	no	no	no
1fb05c	male	no	no	no	no	no	no	no	no	no	no	no	18-45	no	no	no
426b15	male	no	yes	no	no	yes	no	yes	no	no	no	no	18-45
1a048c	male	no	no	no	no	no	no	no	no	no	no	no	18-45	no	no	no
0475f8	female	yes	no	no	no	yes	no	no	no	no	no	no	18-45	no
0738fe	female	no	no	no	no	no	no	no	no	no	no	no	18-45	no	no	no
0eb41f	male	yes	no	no	no	no	no	no	no	no	no	no	18-45	no	no	no
0eb707	male	no	no	no	no	no	no	no	no	no	no	no	18-45	no	no	no
112aca	female	yes	no	no	no	no	no	no	no	no	yes	no	18-45	no	no	no
1de529	male	yes	no	no	no	no	no	yes	no	no	no	no	18-45	no	no	no
02f6a7	male	yes	no	no	no	no	no	yes	no	yes	no	no	18-45	no	no	no
034ad2	male	yes	no	no	no	no	yes	no	no	no	no	yes	18-45	no	no	no
00161a	female	yes	no	no	no	no	no	no	no	no	no	no	18-45	no	no	no
11cbb1	male	yes	no	no	no	yes	no	no	no	no	no	no	18-45	no
1a068a	female	no	no	no	no	no	no	no	no	yes	no	no	18-45	no	no	no
11e772	male	no	yes	no	no	no	no	yes	no	no	no	no	18-45		no
085616	male	yes	no	no	no	no	no	no	no	no	no	no	18-45	no	no	no
1a04b2	male	no	no	no	no	no	no	no	no	no	no	yes	18-45	no	no	no
0cdcc8	female	yes	yes	no	no	yes	no	no	no	no	no	no	18-45
09c65e	male	yes	no	no	no	no	no	no	no	no	no	no	18-45	no	no	no
3c8b2c	female	yes	no	no	no	no	no	no	no	no	no	no	18-45	no	no	no
15b829	male	yes	no	no	no	no	no	no	no	no	no	no	18-45	no	no	no
327665	male	no	no	no	no	yes	no	yes	no	no	no	yes	18-45	no
3867bb	male	yes	no	no	no	no	no	yes	no	no	no	no	18-45	no	no	no
3dc650	male	yes	no	no	no	no	no	no	no	no	no	no	18-45	no	no	no
1963ba	female	no	no	no	no	no	no	no	no	no	no	no	18-45	no	no	no
272d66	female	no	no	no	no	no	no	no	no	no	no	no	18-45	no	no	no
105415	male	no	no	no	no	no	no	yes	no	no	no	no	18-45	no	no	no
18dd28	male	no	no	no	no	no	no	no	no	no	no	no	18-45	no	no	no
2e7ddb	male	no	no	no	no	no	no	no	no	yes	no	no	18-45	no	no	no
130d9c	male	no	no	no	no	no	no	no	no	no	no	no	18-45	no	no	no
13b058	male	yes	no	no	no	no	no	no	no	no	yes	no	18-45	no	no	no
16cffe	male	no	no	no	no	no	no	no	no	no	no	no	18-45	no	no	no
021f93	female	yes	no	no	no	no	no	no	no	no	yes	no	18-45	no	no	no
25b3d3	male	yes	no	no	no	no	no	yes	no	no	no	no	18-45	no	no	no
3794f0	male	no	no	no	no	no	no	no	no	no	no	no	18-45	no	no	no
078117	male	yes	no	no	no	no	no	yes	no	no	no	no	18-45	no	no	no
13fb01	female	yes	no	no	no	no	no	yes	no	no	no	yes	18-45	no	no	no
1ab98e	male	yes	no	no	no	no	no	no	no	no	no	no	18-45	no	no	no
1754d2	male	yes	no	no	no	no	no	no	no	yes	no	no	18-45	no	no	no
09ff5b	female	no	no	no	no	no	no	no	no	no	yes	no	18-45	no	no	no
075561	male	yes	yes	no	no	yes	no	yes	no	no	no	no	18-45
182a09	male	yes	no	no	no	no	no	no	no	no	no	no	18-45	no	no	no
4096f2	male	no	no	no	no	no	no	no	no	no	no	no	18-45	no	no	no
04c057	female	no	no	no	no	no	no	no	no	no	no	no	18-45	no	no	no
0b25a7	female	no	no	no	no	no	no	no	no	no	no	no	18-45	no	no	no
142eed	female	no	no	no	no	no	no	yes	no	no	no	no	18-45	no	no	no
3c9b9f	male	no	no	no	no	no	no	no	no	no	no	no	18-45	no	no	no
444530	female	no	no	no	no	no	no	no	no	no	no	no	18-45	no	no	no
19c2c4	female	no	no	no	no	no	no	no	no	no	no	no	18-45	no	no	no
163e8b	male	yes	no	no	no	no	no	yes	no	no	no	no	18-45	no	no	no
0b0985	male	no	no	no	no	no	no	yes	no	no	no	no	18-45	no	no	no
1f9a9f	female	no	no	no	no	no	no	no	no	no	no	no	18-45	no	no	no
0d7fb5	female	yes	no	no	no	no	no	no	no	no	no	no	18-45	no	no	no
0da045	female	yes	no	no	no	no	no	no	no	no	no	no	18-45	no	no	no
1ce71b	male	yes	no	no	no	no	no	yes	no	yes	no	no	18-45	no	no	no
0253ff	male	yes	no	no	no	no	no	no	no	no	no	no	18-45	no	no	no
1d755a	female	yes	no	no	no	no	no	yes	no	no	no	no	18-45	no	no	no
0d792c	male	no	no	no	no	no	no	no	no	no	no	no	18-45	no	no	no
0add4f	male	yes	no	no	no	no	no	yes	no	yes	no	no	18-45	no	no	no
19c67d	male	yes	no	no	no	no	no	no	no	yes	no	yes	18-45	no	no	no
1c572a	female	no	no	no	no	no	no	no	no	no	no	no	18-45	no	no	no
217ba9	male	no	no	no	no	no	no	no	no	no	no	no	18-45	no	no	no
036c29	female	no	no	no	no	no	no	no	no	no	no	no	18-45	no	no	no
44acf6	male	no	no	no	no	no	no	no	no	no	no	no	18-45	no	no	no
0a4fd5	male	yes	no	no	no	no	no	no	no	no	no	no	18-45	no	no	no
18e6aa	male	yes	no	no	no	no	no	no	no	no	no	no	18-45	no	no	no
40a494	male	no	yes	no	no	no	no	no	no	no	no	no	18-45		no
00e71e	male	no	no	no	no	no	no	yes	no	no	no	no	18-45	no	no	no
0c208c	male	yes	no	no	no	no	no	no	no	no	no	no	18-45	no	no	no
168a9b	female	yes	no	no	no	no	no	no	yes	no	yes	no	18-45
3765f1	female	no	no	no	no	no	no	no	no	no	no	no	18-45	no	no	no
0372b1	female	no	no	no	no	no	no	no	no	no	no	no	18-45	no	no	no
12790b	male	no	no	no	no	no	no	no	no	no	no	yes	18-45	no	no	no
3e4746	female	no	no	no	no	no	no	yes	no	no	no	no	18-45	no	no	no
0ad1ed	male	yes	no	no	no	no	no	yes	no	no	no	no	18-45	no	no	no
16a6dc	male	yes	no	no	no	no	no	no	no	no	no	no	18-45	no	no	no
022f9a	female	yes	no	no	no	no	no	yes	no	no	no	no	18-45	no	no	no
0d928e	female	yes	no	no	no	no	no	no	no	no	no	no	18-45	no	no	no
3bbd89	male	yes	no	no	no	no	no	yes	no	yes	no	no	18-45	no	no	no
046cd8	male	no	no	no	no	no	no	no	no	no	no	no	18-45	no	no	no
1bd9c7	male	yes	no	no	no	no	no	no	no	no	yes	yes	18-45	no	no	no
1f0d87	male	yes	no	no	no	no	no	no	no	no	no	no	18-45	no	no	no
395911	female	no	no	no	no	no	no	no	no	no	no	no	18-45	no	no	no
0b2fc3	female	no	no	no	no	no	no	yes	no	no	no	no	18-45	no	no	no
3c239a	male	no	no	no	no	no	no	no	no	no	no	no	18-45	no	no	no
127a8e	male	yes	no	no	no	yes	no	yes	no	yes	no	no	18-45	no
04fdf8	male	yes	no	no	no	yes	no	yes	no	no	no	no	18-45	no
0e059e	male	no	no	no	no	no	no	yes	no	no	no	no	18-45	no	no	no
0a13f6	male	yes	no	no	yes	no	no	no	no	no	no	no	18-45	no	no	no
08d506	female	no	no	no	no	no	no	no	no	no	no	no	18-45	no	no	no
041dd4	male	yes	no	no	no	no	no	no	no	no	no	no	18-45	no	no	no
157555	female	yes	no	no	no	no	no	no	no	no	no	no	18-45	no	no	no
309038	female	no	no	no	no	no	no	no	no	no	no	no	18-45	no	no	no
068cbe	female	yes	yes	no	no	yes	no	yes	no	no	no	yes	18-45
2d5dd4	female	no	no	no	no	no	no	no	no	no	no	no	18-45	no	no	no
23f0e9	male	no	no	no	no	no	no	no	no	no	no	no	18-45	no	no	no
193619	female	no	no	no	no	no	no	no	no	no	no	no	18-45	no	no	no
1976c3	male	yes	no	no	no	no	no	yes	no	no	no	no	18-45	no	no	no
430ffb	female	yes	no	no	yes	no	no	yes	no	no	no	no	18-45	no	no	no
0a5fc1	female	no	no	no	no	no	no	no	no	no	no	no	18-45	no	no	no
25a71f	male	yes	no	no	no	yes	no	yes	no	no	no	no	18-45	no
046b50	male	no	no	no	no	no	no	no	no	no	no	no	18-45	no	no	no
0a6d8a	male	no	no	no	no	no	no	no	no	no	no	no	18-45	no	no	no
02290c	male	yes	no	no	no	no	no	no	no	no	no	no	18-45	no	no	no
08a0c7	female	yes	no	no	no	no	no	yes	no	no	no	yes	18-45	no	no	no
00c9f2	male	no	no	no	no	no	no	no	no	no	no	no	18-45	no	no	no
14b252	female	no	no	no	no	no	no	no	no	no	no	no	18-45	no	no	no
184527	female	yes	no	no	no	no	no	no	no	no	no	no	18-45	no	no	no
12e4da	female	no	no	no	no	no	no	no	no	no	no	no	18-45	no	no	no
0675c8	male	yes	no	no	no	no	no	no	no	no	no	no	18-45	no	no	no
085887	male	yes	no	no	no	no	no	no	no	no	no	yes	18-45	no	no	no
168ab9	female	yes	no	no	no	no	no	no	no	no	no	yes	18-45	no	no	no
1d949e	male	no	no	no	no	no	no	no	no	no	no	no	18-45	no	no	no
090225	female	no	no	no	no	no	no	no	no	no	no	no	18-45	no	no	no
05f737	male	yes	no	no	no	no	no	no	no	no	no	yes	18-45	no	no	no
08ab57	male	yes	no	no	no	no	no	no	no	no	no	yes	18-45	no	no	no
104d4a	male	yes	no	no	no	no	no	no	no	no	no	no	18-45	no	no	no
34942c	male	yes	no	no	no	no	no	no	no	no	no	no	18-45	no	no	no
28e515	male	no	no	no	no	no	no	no	no	no	no	no	18-45	no	no	no
168a11	male	yes	yes	no	no	no	no	no	yes	yes	yes	yes	18-45	yes
0653b3	female	no	no	no	no	no	no	no	no	no	no	no	18-45	no	no	no
082161	male	yes	no	no	no	no	no	no	yes	no	no	no	18-45
0602d8	male	yes	no	no	no	no	no	no	no	no	yes	no	18-45	no	no	no
07bf3c	female	yes	no	no	yes	no	no	yes	no	no	no	yes	18-45	no	no	no
1a10fd	female	no	no	no	yes	no	no	no	no	no	no	no	18-45	no	no	no
14278c	female	yes	no	no	no	no	no	yes	no	no	no	yes	18-45	no	no	no
0958b7	male	yes	no	no	no	no	no	yes	no	no	yes	yes	18-45	no	no	no
24f4ed	male	no	no	no	no	no	no	no	no	no	no	no	18-45	no	no	no
1ce67a	male	no	no	no	no	no	no	no	no	no	no	no	18-45	no	no	no
1c1fa6	female	no	no	no	no	no	no	no	no	no	no	no	18-45	no	no	no
165e60	male	yes	no	no	no	no	no	yes	no	no	no	no	18-45	no	no	no
2fc659	female	no	no	no	no	no	no	no	no	no	no	no	18-45	no	no	no
390bd2	male	no	no	no	no	no	no	no	no	no	no	no	18-45	no	no	no
092030	male	no	no	no	no	no	no	yes	no	no	no	no	18-45	no	no	no
1a6076	female	yes	no	no	no	no	no	no	no	no	no	no	18-45	no	no	no
1d7e40	male	no	no	no	no	no	no	no	no	yes	no	no	18-45	no	no	no
1b2755	male	no	no	no	no	no	no	no	no	no	no	no	18-45	no	no	no
23935c	male	yes	no	no	no	no	no	no	no	no	no	no	18-45	no	no	no
2df859	male	no	yes	no	no	no	no	no	no	no	no	no	18-45		no
2dd70c	female	yes	no	no	no	no	no	no	no	no	no	no	18-45	no	no	no
0d20f8	female	yes	no	no	yes	no	no	no	no	no	no	no	18-45	no	no	no
05da22	female	no	no	no	no	no	no	no	no	no	no	no	18-45	no	no	no
1cc1a9	male	yes	no	no	no	no	no	no	no	yes	no	no	18-45	no	no	no
3a6261	female	no	no	no	no	no	no	no	no	no	no	no	18-45	no	no	no
0dde3d	male	no	no	no	no	no	no	no	no	no	no	no	18-45	no	no	no
3e1ddc	female	no	no	no	no	no	no	no	no	no	no	no	18-45	no	no	no
003eb6	female	no	yes	no	no	no	no	yes	no	no	no	no	18-45		no
0e7b4a	male	no	no	no	no	no	no	no	no	yes	no	no	18-45	no	no	no
1472d6	male	yes	no	no	no	no	no	yes	no	no	no	no	18-45	no	no	no
09dfe0	male	yes	no	no	no	no	no	yes	no	yes	no	no	18-45	no	no	no
07616f	female	no	no	no	no	no	no	yes	no	no	no	no	18-45	no	no	no
18ba28	male	no	no	no	no	no	no	yes	no	yes	no	yes	18-45	no	no	no
14c994	male	no	no	no	no	no	no	no	no	no	no	no	18-45	no	no	no
05a5fc	male	yes	no	no	no	no	no	yes	no	yes	no	no	18-45	no	no	no
197584	female	yes	no	no	no	no	no	no	no	no	no	no	18-45	no	no	no
164c11	female	yes	no	no	no	no	no	no	no	no	no	no	18-45	no	no	no
11be17	female	yes	no	no	no	no	no	no	no	no	no	no	18-45	no	no	no
03fda1	male	yes	no	no	no	no	no	no	no	no	no	no	18-45	no	no	no
011878	female	yes	no	no	no	no	no	yes	no	no	no	no	18-45	no	no	no
16b10b	male	no	no	no	no	no	no	yes	no	no	no	no	18-45	no	no	no
2cbf1a	female	no	no	no	no	no	no	no	no	no	no	no	18-45	no	no	no
066fa1	female	yes	no	no	no	no	no	no	no	no	no	no	18-45	no	no	no
04d536	female	yes	yes	no	no	no	no	no	no	no	no	no	18-45		no
25f56d	male	no	no	no	no	no	no		no		no	no	18-45	no	no	no
1285bf	male	yes	no	yes	no	no	no	no	no	yes	no	no	18-45	no	no	no
1d664b	male	no	no	no	no	no	no	yes	no	no	no	no	18-45	no	no	no
078e0b	male	no	no	no	no	no	no	no	no	no	no	no	18-45	no	no	no
01f84e	female	yes	no	no	no	no	no	no	no	no	no	no	18-45	no	no	no
12a068	female	no	no	no	no	yes	no	no	no	no	no	no	18-45	no
2e267a	male	no	no	no	no	no	no	no	no	no	no	no	18-45	no	no	no
0e1bf3	male	no	no	no	no	no	no	no	no	no	no	no	18-45	no	no	no
166a02	female	yes	no	no	no	no	no	no	no	no	no	no	18-45	no	no	no
018138	male	no	no	no	no	no	no	yes	no	no	no	no	18-45	no	no	no
1e4385	male	no	no	no	no	no	no	no	no	no	no	no	18-45	no	no	no
03773a	male	yes	no	no	no	yes	no	no	yes	no	no	yes	18-45		yes
03d30b	male	yes	no	no	no	yes	no	no	yes	no	no	yes	18-45		yes
43704f	female	yes	no	no	yes	yes	no	no	yes	no	no	no	18-45		yes
3497d3	male	no	no	no	no	no	no	no	no	no	no	yes	18-45	no	no	no
034c95	male	yes	no	no	no	no	no	yes	no	no	no	no	18-45	no	no	no
0dad25	female	yes	no	no	no	no	no	no	no	no	no	no	18-45	no	no	no
012e0b	female	yes	no	no	no	no	no	no	no	no	no	yes	18-45	no	no	no
0b623d	male	yes	no	no	no	no	no	yes	no	no	no	no	18-45	no	no	no
061895	male	yes	no	no	yes	no	no	no	yes	no	no	no	18-45
2c9c1f	male	no	no	no	no	no	no	no	no	no	no	no	18-45	no	no	no
1b6c12	male	yes	no	no	no	no	no	yes	no	yes	no	no	18-45	no	no	no
29f671	female	yes	no	no	no	no	no	no	no	no	no	no	18-45	no	no	no
050b98	male	no	no	no	no	no	no	no	no	no	no	no	18-45	no	no	no
14e255	female	yes	no	no	no	no	no	no	no	no	no	no	18-45	no	no	no
359b5a	male	yes	no	no	no	yes	no	yes	no	no	no	no	18-45	no
13bc10	female	yes	no	no	no	no	no	no	no	yes	no	no	18-45	no	no	no
1ca3c1	female	yes	no	no	no	no	no	yes	no	no	yes	no	18-45	no	no	no
1263be	male	yes	no	no	no	no	no	yes	no	no	no	no	18-45	no	no	no
0d2043	male	yes	no	no	yes	no	no	no	no	yes	no	no	18-45	no	no	no
1718b0	male	no	no	no	no	no	no	no	no	no	no	no	18-45	no	no	no
1cebe6	male	no	no	no	no	yes	no	no	yes	no	no	no	18-45		yes
37684f	male	no	no	no	no	no	no	no	no	no	no	no	18-45	no	no	no
0aa08b	male	yes	no	no	no	no	no	no	no	no	no	no	18-45	no	no	no
1dd902	female	yes	yes	no	no	no	no	no	no	no	no	no	18-45		no
0fd3dd	male	yes	no	no	no	no	no	yes	no	yes	no	no	18-45	no	no	no
1bbe8b	male	yes	no	no	no	no	no	no	no	no	no	no	18-45	no	no	no
1bed1d	female	no	yes	no	no	no	no	no	no	no	no	no	18-45		no
1dc4b8	female	yes	no	no	no	no	no	no	no	no	no	no	18-45	no	no	no
169b22	male	yes	no	no	no	no	no	yes	no	no	no	no	18-45	no	no	no
11d8a8	female	no	no	no	no	no	no	no	no	no	no	no	18-45	no	no	no
4306de	female	yes	no	no	no	no	no	no	no	no	no	no	18-45	no	no	no
254e58	female	no	no	no	no	no	no	no	no	no	no	no	18-45	no	no	no
0c120d	male	no	no	no	no	no	no	no	no	no	no	no	18-45	no	no	no
23ca6b	female	no	no	no	no	no	yes	no	no	no	no	yes	18-45	no	no	no
0157ce	female	no	no	no	no	yes	no	yes	yes	no	no	yes	18-45		yes
114fc2	female	no	no	no	no	no	no	no	no	no	no	no	18-45	no	no	no
05d0c7	male	yes	no	no	no	no	no	no	no	no	no	no	18-45	no	no	no
1e20cb	male	yes	no	no	yes	no	no	yes	no	no	yes	no	18-45	no	no	no
1834ce	male	yes	no	no	no	no	no	no	no	no	no	no	18-45	no	no	no
1814bf	male	no	no	no	no	no	no	yes	yes	no	no	yes	18-45
056d2d	female	yes	no	no	no	no	no	no	no	no	no	no	18-45	no	no	no
014129	male	no	no	no	no	no	no	no	no	no	no	yes	18-45	no	no	no
0e2d7b	male	no	no	no	no	yes	no	no	no	no	no	no	18-45	no
24e421	male	no	no	no	no	no	no	yes	no	no	no	yes	18-45	no	no	no
15df1e	male	no	no	no	no	no	no	no	no	no	yes	no	18-45	no	no	no
2eed4a	female	yes	no	no	no	no	no	no	no	no	no	no	18-45	no	no	no
3469a2	male	no	no	no	no	no	no	no	no	no	no	no	18-45	no	no	no
135f44	male	no	no	no	no	no	no	no	no	no	no	no	18-45	no	no	no
113208	male	no	no	no	no	no	no	no	no	no	no	no	18-45	no	no	no
18b564	male	yes	no	no	no	no	no	no	no	no	no	no	18-45	no	no	no
345f17	male	no	no	no	no	no	no	no	no	no	no	no	18-45	no	no	no
02ec90	female	yes	no	no	no	no	no	no	no	no	no	no	18-45	no	no	no
1c15c8	male	yes	no	no	no	yes	no	no	yes	no	no	no	18-45		yes
162246	female	yes	no	no	no	yes	no	no	yes	no	no	no	18-45		yes
240451	male	no	no	no	no	no	no	no	no	no	no	no	18-45	no	no	no
3bf5e1	male	no	no	no	no	no	no	no	no	no	no	no	18-45	no	no	no
23d170	male	no	no	no	no	no	no	no	no	no	no	no	18-45	no	no	no
13963a	female	yes	no	no	no	yes	no	yes	no	no	yes	no	18-45	no
002436	male	yes	no	no	no	yes	no	yes	no	no	no	yes	18-45	no
3d1a41	male	yes	no	no	no	yes	no	no	yes	no	no	no	18-45		yes
0a911f	female	yes	no	no	no	no	no	no	no	no	no	yes	18-45	no	no	no
414dce	male	no	no	no	no	no	no	no	no	no	yes	no	18-45	no	no	no
1bd20e	male	no	no	no	no	no	no	yes	no	no	no	no	18-45	no	no	no
2d4c1f	male	yes	no	no	no	no	no	yes	no	no	no	no	18-45	no	no	no
02756e	male	yes	no	no	no	no	no	no	no	no	no	no	18-45	no	no	no
21f944	male	no	no	no	no	no	no	no	no	no	no	no	18-45	no	no	no
007fd9	male	no	no	no	no	yes	no	no	no	yes	yes	no	18-45	no
09a15c	male	no	no	no	no	no	no	no	no	yes	no	no	18-45	no	no	no
1f449d	male	yes	no	no	no	no	no	no	no	no	no	no	18-45	no	no	no
2a8b02	female	no	no	no	no	no	no	no	no	no	no	no	18-45	no	no	no
14d7b6	female	no	yes	no	no	no	no	yes	no	no	no	no	18-45		no
331e69	female	yes	no	no	no	no	no	no	no	no	no	no	18-45	no	no	no
09c7dc	male	no	no	no	no	no	no	no	no	no	no	yes	18-45	no	no	no
027ea6	male	yes	no	no	no	no	no	no	no	no	no	no	18-45	no	no	no
043cd0	male	no	no	no	no	yes	yes	yes	no	no	no	no	18-45	no
3b19d8	male	no	no	no	no	no	no	no	yes	no	no	yes	18-45
061999	female	no	no	no	no	no	no	no	no	no	no	no	18-45	no	no	no
3b7c53	male	yes	no	no	yes	no	no	no	no	no	no	yes	18-45	no	no	no
180da7	female	no	no	no	no	no	no	no	no	no	no	no	18-45	no	no	no
1b8055	female	yes	no	no	no	no	no	yes	no	no	no	no	18-45	no	no	no
08559b	female	yes	no	no	no	no	no	yes	no	no	no	no	18-45	no	no	no
0c2a2b	male	no	no	no	yes	no	no	no	no	no	no	no	18-45	no	no	no
06e144	female	yes	no	no	no	no	no	no	no	no	no	no	18-45	no	no	no
0bc231	male	yes	no	no	no	no	no	yes	no	no	no	no	18-45	no	no	no
061d64	female	no	no	no	no	no	no	no	no	no	no	no	18-45	no	no	no
0f2bf0	male	no	no	no	no	no	no	no	no	no	no	yes	18-45	no	no	no
0cdd63	male	yes	no	no	no	yes	no	no	no	no	no	no	18-45	no
3a9949	male	no	no	no	no	no	no	yes	no	yes	no	no	18-45	no	no	no
11d0d1	male	yes	no	no	no	no	no	no	no	yes	no	no	18-45	no	no	no
2348c1	female	yes	no	no	no	no	no	no	no	no	no	no	18-45	no	no	no
11307a	female	no	yes	no	no	no	no	no	no	no	no	no	18-45		no
16b858	male	no	no	no	yes	no	no	no	no	no	no	no	18-45	no	no	no
00a2ba	male	no	yes	no	no	no	no	no	no	no	no	yes	18-45		no
2183a4	male	yes	no	no	no	no	no	yes	no	no	no	no	18-45	no	no	no
1bb9b1	female	yes	no	no	no	yes	no	no	no	no	no	no	18-45	no
100cad	male	no	no	no	no	no	no	no	no	no	no	no	18-45	no	no	no
06bc1b	female	no	no	no	no	yes	no	no	no	no	no	no	18-45	no
40dd30	male	yes	no	no	no	yes	no	yes	no	no	no	no	18-45	no
345125	female	yes	no	no	no	no	no	no	no	no	no	no	18-45	no	no	no
0b8fd1	female	yes	no	no	yes	no	no	no	no	no	no	yes	18-45	no	no	no
15dcaf	male	yes	no	no	no	no	no	no	no	no	no	no	18-45	no	no	no
258814	female	yes	yes	no	no	yes	no	no	no	no	yes	no	18-45
099f58	male	yes	no	no	no	no	no	no	no	yes	no	yes	18-45	no	no	no
382cbe	female	yes	yes	no	no	no	no	yes	no	no	no	no	18-45		no
3ac4f4	male	no	no	no	no	no	no	no	no	no	no	no	18-45	no	no	no
007f18	male	yes	no	no	no	no	no	no	no	no	no	no	18-45	no	no	no
0bf04e	female	no	no	no	no	no	no	no	no	no	no	no	18-45	no	no	no
2eec50	female	yes	no	no	no	no	no	no	no	yes	no	no	18-45	no	no	no
138be0	female	no	no	no	no	no	no	no	no	no	no	no	18-45	no	no	no
163cdf	female	yes	yes	no	no	no	no	yes	no	no	no	no	18-45		no
1e53d2	female	yes	no	no	no	no	no	no	no	no	no	no	18-45	no	no	no
1bcf51	female	no	no	no	no	yes	no	no	yes	no	no	no	18-45		yes
32f25f	female	no	no	no	no	no	no	no	no	no	no	no	18-45	no	no	no
3e3333	female	yes	no	no	no	no	no	yes	no	no	no	no	18-45	no	no	no
048c72	male	yes	no	no	no	no	no	no	no	no	no	no	18-45	no	no	no
0e6b58	male	no	yes	no	no	no	no	no	no	no	no	no	18-45		no
280db7	female	no	no	no	no	no	no	no	no	no	no	no	18-45	no	no	no
1a3fba	male	no	yes	no	no	yes	no	yes	no	no	no	no	18-45
1e8b82	male	no	no	no	no	no	no	no	no	no	no	no	18-45	no	no	no
34c787	female	no	no	no	yes	no	no	no	yes	no	no	no	18-45
10f587	female	no	no	no	no	no	no	no	no	no	no	no	18-45	no	no	no
107a6c	male	yes	no	no	no	no	no	no	no	no	no	no	18-45	no	no	no
43eebb	male	yes	no	no	no	no	no	no	no	no	no	no	18-45	no	no	no
397454	female	yes	no	no	no	no	no	no	no	no	no	no	18-45	no	no	no
0362b4	male	no	no	no	no	no	no	no	no	no	no	yes	18-45	no	no	no
0f7ea4	female	yes	no	no	no	no	no	yes	no	no	yes	no	18-45	no	no	no
378e44	male	no	no	no	no	no	no	no	no	no	no	no	18-45	no	no	no
407c6c	female	no	no	no	no	no	no	no	no	no	no	yes	18-45	no	no	no
3b4a5d	female	yes	no	no	no	yes	no	no	no	no	no	no	18-45	no
095421	female	yes	no	no	no	no	no	yes	no	no	no	no	18-45	no	no	no
2f34c7	female	no	no	no	no	no	no	yes	no	yes	no	no	18-45	no	no	no
0c1bc4	female	yes	no	no	no	yes	no	no	no	no	no	no	18-45	no
185ce3	male	no	no	no	no	no	no	no	no	no	no	no	18-45	no	no	no
131539	male	no	no	no	no	no	no	no	no	yes	no	no	18-45	no	no	no
36724c	female	no	no	no	no	no	no	no	no	no	no	no	18-45	no	no	no
27410a	female	no	no	no	no	no	no	no	no	yes	no	no	18-45	no	no	no
2e1ff6	male	yes	no	no	no	yes	no	yes	no	no	no	no	18-45	no
3ee427	female	yes	yes	no	no	no	no	no	no	no	no	no	18-45		no
37b485	female	yes	no	no	no	no	no	no	no	no	no	no	18-45	no	no	no
4003b1	female	no	no	no	no	no	no	no	no	no	no	no	18-45	no	no	no
093858	male	yes	yes	no	no	yes	no	yes	no	yes	no	no	18-45
1e337b	male	no	no	no	no	no	no	no	yes	no	no	no	18-45
0baab5	male	yes	no	no	no	no	no	no	no	no	no	no	18-45	no	no	no
0a3e2d	male	no	no	no	no	no	no	no	no	no	no	no	18-45	no	no	no
0ad5f0	male	yes	no	no	no	no	no	yes	no	yes	no	no	18-45	no	no	no
00c138	female	no	no	no	no	no	no	no	no	no	no	no	18-45	no	no	no
0c0a3c	male	yes	yes	no	no	yes	no	no	no	no	yes	no	18-45
099bb3	male	yes	yes	no	no	no	no	no	no	no	no	no	18-45		no
05352b	female	yes	no	no	no	no	no	no	no	no	no	no	18-45	no	no	no
012183	male	no	no	no	no	no	no	no	no	no	no	no	18-45	no	no	no
1e3b58	male	no	no	no	no	no	no	no	no	no	no	no	18-45	no	no	no
1c773a	female	yes	no	no	no	no	no	no	no	no	no	no	18-45	no	no	no
26d607	male	yes	no	no	no	no	no	no	no	no	no	no	18-45	no	no	no
0c070f	female	yes	no	no	no	no	no	yes	no	no	no	no	18-45	no	no	no
2791fe	male	yes	no	no	no	no	no	yes	no	no	no	no	18-45	no	no	no
1257ca	male	yes	no	no	no	no	no	no	no	no	no	no	18-45	no	no	no
15ca83	female	yes	no	no	no	no	no	no	no	no	yes	no	18-45	no	no	no
198b28	female	yes	no	no	no	no	no	yes	no	no	no	no	18-45	no	no	no
134d05	female	yes	yes	no	no	yes	no	no	no	no	no	no	18-45
0275b6	male	yes	no	no	no	no	no	no	no	no	no	no	18-45	no	no	no
1142be	female	no	no	no	no	no	no	no	no	no	no	no	18-45	no	no	no
0ce5e0	female	no	no	no	no	no	no	no	no	no	no	no	18-45	no	no	no
2bb65a	male	yes	no	no	no	no	no	no	no	no	no	no	18-45	no	no	no
32eece	male	yes	no	no	no	no	no	yes	no	no	no	no	18-45	no	no	no
2d9be9	male	yes	no	no	no	no	no	yes	no	no	no	no	18-45	no	no	no
254f0a	female	no	no	no	no	no	no	no	no	yes	no	no	18-45	no	no	no
048d49	male	no	no	no	no	no	no	yes	no	no	no	yes	18-45	no	no	no
2078ee	female	no	no	no	no	no	no	yes	no	yes	no	no	18-45	no	no	no
2c9687	female	yes	no	no	no	no	no	no	no	no	no	no	18-45	no	no	no
0877a0	male	yes	no	no	yes	no	no	no	yes	no	no	yes	18-45
222595	female	no	no	no	no	no	no	yes	no	no	no	no	18-45	no	no	no
3cff80	female	yes	no	no	no	yes	no	yes	no	no	yes	no	18-45	no
323da4	female	no	no	no	no	no	no	no	no	no	no	no	18-45	no	no	no
10036a	female	yes	no	no	no	no	no	yes	no	no	no	no	18-45	no	no	no
41b2ab	male	no	no	no	no	no	no	no	no	no	no	no	18-45	no	no	no
1181c4	female	yes	no	no	no	no	no	yes	no	no	yes	no	18-45	no	no	no
0b5025	male	no	yes	no	no	no	no	yes	no	no	no	no	18-45		no
0d3717	male	no	no	no	no	no	no	no	no	no	no	no	18-45	no	no	no
14168c	male	no	no	no	no	no	no	yes	no	no	no	no	18-45	no	no	no
17038d	male	no	no	no	no	yes	no	no	no	no	no	no	18-45	no
17e105	male	no	no	no	no	yes	no	no	yes	no	no	no	18-45		yes
0655d6	female	yes	no	no	no	no	no	yes	no	no	no	no	18-45	no	no	no
1b604a	female	no	no	no	no	no	no	no	no	no	no	no	18-45	no	no	no
35144e	female	no	yes	no	no	no	no	no	yes	yes	no	no	18-45	yes
0542ba	male	yes	no	no	no	no	no	no	no	no	no	no	18-45	no	no	no
256478	male	no	no	no	no	no	no	no	no	yes	no	no	18-45	no	no	no
457f9b	female	yes	no	no	no	no	no	yes	no	no	no	yes	18-45	no	no	no
01071a	male	yes	no	no	no	no	no	no	no	no	no	no	18-45	no	no	no
042fb0	male	yes	yes	no	no	yes	no	yes	no	no	no	no	18-45
0c3a81	male	yes	no	no	no	yes	no	no	no	no	yes	no	18-45	no
18c693	male	no	no	no	no	no	no	no	no	no	no	no	18-45	no	no	no
0daf84	male	no	no	no	no	no	no	no	no	no	no	no	18-45	no	no	no
101a6b	male	yes	no	no	no	yes	no	yes	yes	no	yes	no	18-45		yes
461749	female	yes	no	no	no	no	no	no	no	no	no	yes	18-45	no	no	no
087250	female	no	no	no	no	no	yes	no	yes	no	no	no	18-45
21bb45	male	yes	yes	no	no	no	no	no	yes	no	no	yes	18-45	yes
0da4f9	male	yes	no	no	yes	no	no	yes	yes	no	no	no	18-45
1b0627	male	yes	no	no	no	no	no	yes	no	no	no	yes	18-45	no	no	no
1c3638	female	yes	no	no	no	no	no	no	no	no	no	no	18-45	no	no	no
1483eb	male	no	no	no	no	no	no	no	no	no	no	no	18-45	no	no	no
135d5c	male	yes	no	no	no	no	no	no	no	no	no	no	18-45	no	no	no
0956ea	male	no	no	no	no	no	no	yes	no	no	no	no	18-45	no	no	no
1385a3	male	yes	no	no	no	no	no	no	no	no	no	no	18-45	no	no	no
1d3b5c	male	yes	no	no	yes	no	no	no	yes	no	no	no	18-45
14ce6a	male	yes	no	no	no	no	no	no	no	no	no	yes	18-45	no	no	no
05b94b	female	no	no	no	no	no	no	no	no	no	no	no	18-45	no	no	no
188442	female	no	no	no	no	no	no	no	no	yes	no	no	18-45	no	no	no
3b0b7a	female	yes	yes	no	no	no	no	no	no	no	no	no	18-45		no
0a5613	male	no	no	no	no	no	no	yes	no	no	no	no	18-45	no	no	no
3e0a16	female	no	no	no	no	no	yes	no	no	no	no	no	18-45	no	no	no
36e7c0	female	yes	no	no	no	no	no	no	no	no	no	no	18-45	no	no	no
023316	male	yes	no	no	no	yes	yes	no	yes	no	yes	no	18-45		yes
0f9289	female	yes	no	no	no	yes	no	no	yes	no	no	yes	18-45		yes
2f3971	male	yes	no	no	no	no	no	no	no	no	no	no	18-45	no	no	no
34c1b8	female	no	no	no	no	no	no	no	no	no	no	no	18-45	no	no	no
363548	female	yes	no	no	no	no	no	no	no	no	no	no	18-45	no	no	no
16048d	female	no	no	no	no	yes	no	yes	no	no	no	no	18-45	no
0d934f	female	no	no	no	no	no	no	no	no	no	no	no	18-45	no	no	no
029357	female	yes	no	no	no	no	no	no	no	yes	no	no	18-45	no	no	no
45d25a	female	no	no	no	no	no	no	no	no	yes	no	no	18-45	no	no	no
1a41f4	female	no	no	no	no	yes	yes	no	no	no	no	no	18-45	no
17273c	female	yes	no	no	no	yes	no	no	no	no	no	no	18-45	no
02057e	female	yes	no	no	no	no	no	no	no	no	no	no	18-45	no	no	no
0b373d	male	yes	yes	no	no	yes	no	no	no	no	no	no	18-45
194070	male	yes	no	no	no	no	no	yes	no	no	no	no	18-45	no	no	no
1094ad	male	no	no	no	no	no	no	no	no	no	no	no	18-45	no	no	no
174748	female	yes	no	no	no	no	no	no	no	yes	no	no	18-45	no	no	no
325bc0	male	yes	no	no	no	no	no	yes	no	no	yes	yes	18-45	no	no	no
1442a5	female	no	no	no	no	no	no	no	no	no	no	no	18-45	no	no	no
0a7f72	female	yes	no	no	yes	no	no	no	no	no	no	no	18-45	no	no	no
0e10b8	male	no	no	no	no	no	no	yes	no	no	no	no	18-45	no	no	no
0024c0	female	yes	no	no	no	no	no	no	no	yes	no	no	18-45	no	no	no
1b9347	male	no	no	no	no	no	no	no	no	no	no	no	18-45	no	no	no
22eb87	male	yes	no	no	no	no	no	no	no	yes	yes	no	18-45	no	no	no
402385	female	yes	no	no	yes	yes	no	no	yes	no	no	yes	18-45		yes
2bbdf8	female	no	no	no	no	no	no	yes	no	no	no	no	18-45	no	no	no
1db489	male	yes	no	no	no	yes	no	no	yes	no	no	no	18-45		yes
34bc60	male	yes	no	no	no	no	no	no	no	no	no	no	18-45	no	no	no
33a4fb	male	no	no	no	no	no	no	no	no	no	no	no	18-45	no	no	no
043f5f	female	yes	yes	no	no	yes	no	yes	no	no	no	no	18-45
159087	female	no	no	no	no	no	no	no	no	no	no	no	18-45	no	no	no
27d7b0	female	no	no	no	no	no	no	no	no	no	no	no	18-45	no	no	no
3e6308	female	yes	no	no	no	no	no	no	no	no	no	yes	18-45	no	no	no
07e530	male	no	no	no	no	no	no	no	no	no	no	no	18-45	no	no	no
404dfd	female	no	no	no	no	no	no	no	no	yes	no	no	18-45	no	no	no
079bfd	female	no	no	no	no	no	no	yes	no	no	no	no	18-45	no	no	no
07a7ea	male	no	no	no	no	no	no	no	no	yes	no	no	18-45	no	no	no
01fd4e	male	yes	no	no	no	no	no	yes	no	yes	no	yes	18-45	no	no	no
2b2ed8	female	yes	no	no	no	no	no	yes	no	no	no	no	18-45	no	no	no
1478e2	male	yes	yes	no	no	no	no	no	no	no	no	yes	18-45		no
1273c4	male	yes	no	no	no	yes	no	no	no	no	no	no	18-45	no
4602ae	female	yes	yes	no	no	no	no	no	no	no	no	no	18-45		no
34c796	male	no	no	no	no	no	no	no	no	no	no	no	18-45	no	no	no
2749e4	male	yes	no	no	no	no	no	yes	no	no	no	yes	18-45	no	no	no
210942	male	no	no	no	no	no	no	no	no	no	no	no	18-45	no	no	no
0743d6	male	no	no	no	no	no	no	no	no	no	no	no	18-45	no	no	no
145135	female	yes	no	no	no	no	no	no	no	no	no	no	18-45	no	no	no
440f29	male	yes	no	no	no	no	no	no	no	no	no	no	18-45	no	no	no
0449b7	female	no	no	no	no	no	no	no	no	no	no	no	18-45	no	no	no
17592a	male	no	no	no	yes	yes	no	no	no	no	no	no	18-45	no
0bec0e	female	no	no	no	no	no	no	no	no	no	no	yes	18-45	no	no	no
10254d	male	yes	no	no	no	no	no	no	no	no	no	no	18-45	no	no	no
1b2255	male	yes	no	no	no	no	no	no	no	no	no	no	18-45	no	no	no
151266	male	yes	no	no	no	no	no	no	no	no	no	no	18-45	no	no	no
050441	male	yes	no	no	no	no	no	no	no	no	no	yes	18-45	no	no	no
17867b	female	no	no	no	no	no	no	no	no	no	no	no	18-45	no	no	no
097468	male	yes	no	no	no	no	no	no	no	no	yes	no	18-45	no	no	no
1e0d6b	female	no	no	no	no	yes	no	yes	no	no	no	no	18-45	no
29c8a1	male	yes	no	no	no	no	no	yes	no	yes	no	no	18-45	no	no	no
074548	male	no	no	no	no	no	no	yes	no	no	no	no	18-45	no	no	no
14c605	female	yes	no	no	no	no	no	no	no	no	no	no	18-45	no	no	no
3f64e3	male	yes	no	no	no	no	no	no	no	no	no	no	18-45	no	no	no
0218cb	female	no	no	no	no	no	no	yes	no	no	no	no	18-45	no	no	no
45616f	female	yes	no	no	no	no	no	no	no	no	no	no	18-45	no	no	no
2e5340	male	yes	no	no	no	no	no	no	no	no	no	no	18-45	no	no	no
118020	male	yes	no	no	no	no	no	yes	no	no	no	no	18-45	no	no	no
454a3f	female	no	no	no	no	no	no	yes	no	no	no	no	18-45	no	no	no
372e24	male	no	no	no	no	no	no	no	no	no	no	no	18-45	no	no	no
2b2a18	female	yes	no	no	no	no	no	no	no	no	no	no	18-45	no	no	no
386768	male	yes	no	no	no	yes	no	no	no	no	no	no	18-45	no
2e1208	male	no	no	no	no	no	no	no	no	no	no	no	18-45	no	no	no
121621	male	yes	yes	no	yes	no	no	no	yes	no	no	no	18-45	yes
3bc328	male	no	no	no	no	no	no	no	no	yes	no	no	18-45	no	no	no
3c5496	female	no	no	no	no	no	no	no	no	no	no	no	18-45	no	no	no
138348	male	no	no	no	yes	no	no	no	no	no	no	no	18-45	no	no	no
1c7e45	female	yes	no	no	no	no	no	no	no	no	no	no	18-45	no	no	no
075914	male	no	no	no	no	no	no	no	no	yes	no	no	18-45	no	no	no
27b9eb	male	no	no	no	no	no	no	yes	no	no	no	no	18-45	no	no	no
13eee5	female	yes	no	no	no	no	no	no	no	no	no	no	18-45	no	no	no
0768b4	female	no	no	no	no	no	no	yes	no	no	no	no	18-45	no	no	no
14ead3	female	yes	no	no	no	no	no	no	no	no	yes	no	18-45	no	no	no
23d7cb	male	yes	no	no	no	no	no	no	no	no	no	no	18-45	no	no	no
069f20	female	no	no	no	no	no	no	no	no	no	no	no	18-45	no	no	no
1300f0	female	no	no	no	no	no	no	no	no	no	no	no	18-45	no	no	no
2ed4ce	male	yes	no	no	no	no	no	no	no	no	no	no	18-45	no	no	no
1b1c7f	female	no	no	no	no	no	no	no	no	no	no	no	18-45	no	no	no
16c2b5	female	no	no	no	no	no	no	yes	no	no	no	no	18-45	no	no	no
1c6484	male	yes	no	no	no	no	no	yes	no	no	no	yes	18-45	no	no	no
0305b2	female	no	no	no	no	no	no	no	no	no	no	no	18-45	no	no	no
1c02b8	male	no	no	no	no	no	no	yes	no	no	no	no	18-45	no	no	no
0b63dd	male	yes	no	no	no	no	no	no	no	no	no	yes	18-45	no	no	no
3972f2	male	yes	no	no	no	yes	no	no	no	no	no	no	18-45	no
3e9381	female	yes	no	no	no	no	no	no	no	no	no	no	18-45	no	no	no
3b73d4	female	yes	no	no	no	no	no	yes	no	no	no	no	18-45	no	no	no
1de5f5	female	yes	no	no	no	no	no	no	no	no	no	no	18-45	no	no	no
022080	male	yes	no	no	no	no	no	no	no	no	no	no	18-45	no	no	no
02d9ea	male	yes	no	no	no	no	no	no	no	yes	no	no	18-45	no	no	no
2ed3ee	female	yes	no	no	no	no	no	no	no	no	no	no	18-45	no	no	no
18afbe	male	yes	no	no	no	no	no	yes	no	no	no	no	18-45	no	no	no
118fab	female	yes	no	no	no	no	no	no	no	no	no	no	18-45	no	no	no
2b103f	male	yes	no	no	no	no	no	yes	no	no	no	no	18-45	no	no	no
10566b	male	no	no	no	no	no	no	no	no	no	no	no	18-45	no	no	no
097338	female	no	no	no	no	no	no	yes	no	yes	no	no	18-45	no	no	no
0da78a	female	yes	no	no	no	no	no	no	no	no	no	no	18-45	no	no	no
14cb19	male	yes	no	no	no	no	no	yes	no	no	no	no	18-45	no	no	no
09b00e	female	yes	no	no	no	no	no	yes	no	no	no	no	18-45	no	no	no
0701b5	female	yes	no	no	no	no	no	no	no	no	no	no	18-45	no	no	no
188a46	male	no	no	no	no	no	no	no	no	yes	no	no	18-45	no	no	no
05854c	female	yes	no	no	no	no	no	no	no	no	no	no	18-45	no	no	no
42426c	female	yes	no	no	no	no	no	no	no	yes	no	no	18-45	no	no	no
16ded8	male	no	no	no	no	no	no	no	yes	no	no	no	18-45
1b2698	male	yes	no	no	no	no	no	no	no	no	no	no	18-45	no	no	no
050e4c	male	no	no	no	no	yes	no	no	no	no	yes	no	18-45	no
125375	male	yes	no	no	no	no	no	no	no	no	no	no	18-45	no	no	no
1cac8e	male	yes	no	no	no	no	no	no	no	no	no	no	18-45	no	no	no
3808a6	female	yes	yes	no	no	no	no	no	no	no	no	yes	18-45		no
1aab4c	male	yes	no	no	no	no	no	yes	no	no	no	no	18-45	no	no	no
384c04	female	yes	no	no	no	no	no	no	no	no	no	yes	18-45	no	no	no
349b4a	male	yes	no	no	no	no	no	no	no	no	no	no	18-45	no	no	no
37b553	female	yes	no	no	no	no	no	no	no	no	no	no	18-45	no	no	no
0b593c	female	no	no	no	no	no	no	no	no	no	no	no	18-45	no	no	no
0fbb11	female	no	no	no	no	no	no	no	no	no	no	no	18-45	no	no	no
35d210	male	no	no	no	no	no	no	no	no	no	no	no	18-45	no	no	no
113ba7	male	no	no	no	no	no	no	no	no	no	no	no	18-45	no	no	no
107f58	female	no	no	no	no	no	no	no	no	no	no	no	18-45	no	no	no
1d8d09	male	yes	no	no	no	no	no	yes	no	no	no	no	18-45	no	no	no
07ff1f	male	yes	no	no	no	no	no	no	no	no	no	yes	18-45	no	no	no
0df837	male	no				yes		no	yes		no	no	18-45		yes
17d143	male	yes	no	no	no	no	no	no	yes	no	no	yes	18-45
07ff0f	male	yes	no	no	no	no	no	yes	no	no	yes	yes	18-45	no	no	no
18b112	female	no	no	no	no	no	no	no	no	no	no	no	18-45	no	no	no
02c226	female	no	no	no	no	no	no	no	no	no	no	no	18-45	no	no	no
0ab9a8	male	yes	no	no	no	no	no	yes	no	no	no	no	18-45	no	no	no
1497db	female	no	no	no	no	no	no	yes	no	yes	no	no	18-45	no	no	no
45b367	male	no	no	no	no	no	no	no	no	no	no	yes	18-45	no	no	no
079304	female	no	no	no	no	no	no	no	no	no	no	no	18-45	no	no	no
10f908	male	no	no	no	no	no	no	no	no	no	no	no	18-45	no	no	no
2b16d2	male	yes	no	no	no	no	no	yes	no	yes	no	yes	18-45	no	no	no
0cfe7a	male	no	no	no	no	no	no	yes	no	yes	no	no	18-45	no	no	no
29f3c1	male	no	no	no	no	no	no	no	no	no	no	no	18-45	no	no	no
201b67	male	no	no	no	no	no	no	no	no	no	no	no	18-45	no	no	no
0ccb31	male	no	no	no	no	no	no	no	no	no	no	no	18-45	no	no	no
2efa03	male	no	no	no	no	yes	no	no	no	no	no	no	18-45	no
14e781	male	yes	yes	no	yes	no	no	no	no	yes	no	no	18-45		no
2e8f7e	male	no	no	no	no	no	no	no	no	no	no	no	18-45	no	no	no
19d2dd	male	yes	no	no	no	no	no	no	no	no	no	no	18-45	no	no	no
02a473	female	yes	no	no	no	no	no	yes	no	no	no	no	18-45	no	no	no
419167	female	yes	no	no	no	no	no	no	no	no	no	no	18-45	no	no	no
1c57fc	female	no	no	no	no	no	no	yes	no	no	no	no	18-45	no	no	no
10537e	male	yes	no	no	no	no	no	no	no	no	no	no	18-45	no	no	no
0f75c9	male	yes	no	no	no	no	no	no	no	no	yes	yes	18-45	no	no	no
013391	female	no	no	no	no	no	no	yes	no	no	no	no	18-45	no	no	no
15b3db	female	no	no	no	no	no	no	no	no	no	no	no	18-45	no	no	no
02b28b	male	yes	no	no	no	no	no	no	no	no	no	no	18-45	no	no	no
283bcb	male	yes	no	no	no	no	no	no	no	no	no	no	18-45	no	no	no
0392f2	male	no	no	no	no	no	no	no	no	no	no	no	18-45	no	no	no
1ae042	female	no	no	no	no	no	no	no	no	no	no	no	18-45	no	no	no
082ee7	male	no	no	no	no	no	no	no	no	no	no	no	18-45	no	no	no
1402fa	male	yes	no	yes	no	yes	yes			yes	no	yes	18-45
119e34	female	no	no	no	no	no	no	no	no	no	yes	no	18-45	no	no	no
01bce8	female	yes	no	no	no	no	no	no	no	no	no	no	18-45	no	no	no
1b7dfa	male	no	no	no	no	no	no	no	no	no	no	no	18-45	no	no	no
193e5f	female	yes	no	no	no	no	no	no	no	no	no	no	18-45	no	no	no
2f0b61	male	yes	no	no	no	no	no	yes	no	no	no	no	18-45	no	no	no
1a0b10	female	no	no	no	no	no	no	no	no	no	no	no	18-45	no	no	no
1d3470	female	yes	no	no	no	no	no	no	no	no	no	no	18-45	no	no	no
077198	female	no	no	no	no	no	no	no	no	no	no	no	18-45	no	no	no
0d8dbc	female	no	no	no	no	no	no	yes	no	no	no	no	18-45	no	no	no
14747a	female	yes	no	no	no	no	no	no	no	no	no	no	18-45	no	no	no
1ad251	female	no	no	no		no	no	no	no	no	no	no	18-45	no	no	no
1b5522	female	no	no	no	no	no	no	no	no	no	no	no	18-45	no	no	no
370c8f	female	no	no	no	no	no	no	no	no	no	no	no	18-45	no	no	no
123ce4	female	no	no	no	no	no	no	no	no	no	no	no	18-45	no	no	no
1982ea	female	yes	no	no	no	no	no	no	no	no	no	yes	18-45	no	no	no
0f5837	male	no	no	no	no	no	no	no	no	no	no	no	18-45	no	no	no
384e2b	female	no	no	no	no	no	no	no	no	no	no	yes	18-45	no	no	no
2fac60	male	yes	no	no	no	no	no	no	no	no	no	yes	18-45	no	no	no
009279	male	no	no	no	no	no	no	no	no	no	no	no	18-45	no	no	no
3338b3	male	yes	no	no	no	no	no	yes	no	no	no	no	18-45	no	no	no
2a4d00	female	no	no	no	no	no	no	no	no	no	no	no	18-45	no	no	no
1b27b0	female	yes	no	no	no	no	no	no	no	no	no	yes	18-45	no	no	no
26754b	male	no	no	no	no	no	no	yes	no	no	no	no	18-45	no	no	no
1e3d38	male	yes	no	no	no	no	no	no	no	yes	no	no	18-45	no	no	no
19a7f7	male	yes	no	no	no	no	no	no	no	no	no	yes	18-45	no	no	no
2cfae4	male	yes	no	no	no	no	no	no	no	no	no	no	18-45	no	no	no
017d22	female	yes	no	no	no	no	no	no	no	no	no	no	18-45	no	no	no
334867	female	yes	no	no	yes	no	no	no	no	no	no	no	18-45	no	no	no
3a35ad	male	no	yes	no	no	no	no	no	no	no	no	no	18-45		no
19695b	female	no	no	no	no	no	no	no	no	no	no	no	18-45	no	no	no
2dbaf3	female	yes	no	no	no	no	no	no	no	no	no	yes	18-45	no	no	no
0f7f89	male	no	no	no	no	no	no	no	no	no	no	yes	18-45	no	no	no
389d4a	female	yes	no	no	no	no	no	yes	no	yes	no	no	18-45	no	no	no
03ec18	female	yes	no	no	no	no	no	no	no	yes	no	no	18-45	no	no	no
134122	female	no	no	no	no	no	no	no	no	no	no	no	18-45	no	no	no
3d7480	female	no	no	no	no	no	no	no	no	no	no	no	18-45	no	no	no
12db1d	male	no	no	no	no	no	no	no	no	no	no	no	18-45	no	no	no
0b2fa9	female	yes	no	no	no	no	no	no	no	no	no	no	18-45	no	no	no
0f6c18	male	no	no	no	no	no	no	no	no	no	no	yes	18-45	no	no	no
13dcb8	female	yes	no	no	no	no	no	no	no	no	no	no	18-45	no	no	no
26ea5e	female	yes	no	no	no	no	no	no	no	no	no	no	18-45	no	no	no
071dbd	female	no	no	no	no	no	no	no	no	no	no	no	18-45	no	no	no
0b7793	male	no	no	no	no	no	no	yes	no	no	no	no	18-45	no	no	no
05f12b	male	no	no	no	no	no	no	yes	no	no	no	no	18-45	no	no	no
1348b7	female	no	no	no	no	no	no	no	yes	no	no	no	18-45
42bd5e	male	no	no	no	no	no	no	no	no	no	no	no	18-45	no	no	no
2a57d3	female	no	no	no	no	no	no	no	no	no	no	no	18-45	no	no	no
091057	female	yes	no	no	yes	no	no	no	no	no	no	no	18-45	no	no	no
163d5d	male	yes	yes	no	no	no	no	no	no	no	yes	yes	18-45		no
1d9418	male	no	no	no	no	no	no	yes	no	no	no	no	18-45	no	no	no
04b879	female	no	no	no	no	no	no	no	no	no	no	no	18-45	no	no	no
063615	female	no	no	no	no	no	no	no	no	no	no	no	18-45	no	no	no
34ec32	male	no	no	no	no	no	no	no	no	no	no	no	18-45	no	no	no
1baf4a	male	yes	no	no	no	no	no	yes	no	no	no	no	18-45	no	no	no
12f177	male	no	no	no	no	no	no	no	no	no	no	no	18-45	no	no	no
16c954	male	yes	no	no	no	no	no	no	no	no	no	no	18-45	no	no	no
1bd1bf	female	yes	no	no	no	no	no	no	no	no	no	no	18-45	no	no	no
23406a	male	yes	no	no	no	yes	no	no	yes	no	no	no	18-45		yes
16768a	male	yes	yes	no	no	yes	no	no	no	no	yes	no	18-45
0e5e09	male	yes	no	no	no	yes	no	yes	no	no	no	no	18-45	no
05052a	female	no	no	no	no	no	no	no	no	no	no	no	18-45	no	no	no
13085e	male	no	no	no	no	no	no	no	no	no	no	no	18-45	no	no	no
10bf7f	female	no	no	no	no	no	no	no	no	no	no	no	18-45	no	no	no
00e2ea	male	yes	no	no	no	no	no	no	no	no	no	no	18-45	no	no	no
0468ae	female	no									no	no	18-45
34d2b7	male	yes	no	no	no	no	no	yes	no	yes	no	no	18-45	no	no	no
1c3df3	male	yes	no	no	no	no	no	no	no	no	no	no	18-45	no	no	no
0e65c4	male	yes	no	no	no	no	no	no	no	no	no	no	18-45	no	no	no
33d620	female	yes	no	no	no	no	no	no	no	no	yes	no	18-45	no	no	no
0115cd	female	no	no	no	no	no	no	no	no	no	no	no	18-45	no	no	no
32fa3c	female	no	no	no	no	no	no	no	no	no	no	no	18-45	no	no	no
043644	female	yes	no	no	no	no	no	no	no	no	no	no	18-45	no	no	no
16e12c	male	yes	no	no	no	no	no	no	no	no	no	yes	18-45	no	no	no
0537cd	female	yes	no	no	no	no	no	no	no	no	no	no	18-45	no	no	no
0abcdf	female	yes	no	no	no	no	no	no	no	no	no	no	18-45	no	no	no
3b37ef	male	yes	no	no	no	no	no	yes	no	no	no	yes	18-45	no	no	no
44cef4	male	no	no	no	no	no	no	no	no	no	no	no	18-45	no	no	no
0c9126	male	no	no	no	no	no	no	no	no	no	no	no	18-45	no	no	no
2a3e94	male	no	no	no	no	no	no	no	no	no	no	no	18-45	no	no	no
132efd	female	no	no	no	no	no	no	no	no	no	no	no	18-45	no	no	no
41399b	female	no	no	no	no	no	no	yes	no	no	no	no	18-45	no	no	no
29ead5	female	yes	no	no	yes	no	no	no	no	no	no	yes	18-45	no	no	no
0b311c	male	yes	no	no	no	no	no	no	no	no	no	no	18-45	no	no	no
0fbeee	male	no	yes	no	no	yes	no	no	yes	no	no	no	18-45	yes	yes	yes
135bc2	female	no	no	no	no	no	no	yes	no	no	no	no	18-45	no	no	no
1ae9d2	female	no	no	no	no	no	no	no	no	no	no	no	18-45	no	no	no
1a192a	female	yes	yes	no	no	no	no	yes	no	no	no	no	18-45		no
14a2ec	female	yes	no	no	no	no	no	no	no	no	no	no	18-45	no	no	no
15e75b	female	yes	yes	no	no	no	no	no	no	no	no	no	18-45		no
0fd14b	male	no	no	no	no	no	no	no	no	no	no	no	18-45	no	no	no
0ba727	male	no	no	no	no	no	no	yes	no	no	no	no	18-45	no	no	no
02e200	female	yes	no	no	no	yes	no	no	yes	no	no	no	18-45		yes
15f923	male	no	no	no	no	no	no	yes	no	no	no	no	18-45	no	no	no
16e08d	male	yes	no	no	no	no	no	yes	no	no	no	yes	18-45	no	no	no
159415	male	no	no	no	no	no	no	yes	no	yes	no	no	18-45	no	no	no
06cc58	male	no	no	no	no	no	no	no	no	yes	no	no	18-45	no	no	no
0cc279	female	no	no	no	no	no	no	no	no	no	no	no	18-45	no	no	no
1ba5c4	male	no	no	no	no	no	no	yes	no	yes	no	no	18-45	no	no	no
0d22c7	male	yes	no	no	no	no	no	yes	no	no	no	yes	18-45	no	no	no
1b9219	male	yes	no	no	no	no	no	no	no	no	no	no	18-45	no	no	no
1da2b9	female	yes	no	no	no	no	no	no	no	yes	no	no	18-45	no	no	no
1fd8a9	female	no	no	no	no	no	no	no	no	no	no	no	18-45	no	no	no
19f35d	female	yes	no	no	no	no	no	no	no	no	no	no	18-45	no	no	no
1cf5b0	male	no	no	no	no	no	no	no	no	no	no	no	18-45	no	no	no
148f4a	male	yes	no	no	no	no	no	no	no	no	no	no	18-45	no	no	no
432eae	male	yes	no	no	no	yes	no	no	yes	no	no	yes	18-45		yes
0a38ff	female	no	no	no	no	yes	no	yes	no	no	no	no	18-45	no
179786	female	no	no	no	no	no	no	no	no	no	no	no	18-45	no	no	no
01dcf0	male	yes	no	no	yes	yes	no	no	yes	no	no	yes	18-45		yes
1d16aa	male	no	no	no	no	no	no	no	yes	no	no	no	18-45
2e91a0	male	no	no	no	no	yes	no	no	no	no	no	no	18-45	no
0843bc	female	no	no	no	no	no	no	no	no	no	yes	no	18-45	no	no	no
166cc2	female	yes	no	no	no	no	no	no	no	no	no	no	18-45	no	no	no
461595	female	no	no	no	no	no	no	yes	no	no	no	no	18-45	no	no	no
1dd19d	male	yes	no	no	no	no	no	no	no	no	no	yes	18-45	no	no	no
2c6b9a	male	yes	no	no	no	no	no	yes	no	yes	no	no	18-45	no	no	no
112b48	male	yes	no	no	no	no	no	no	no	no	no	no	18-45	no	no	no
00e88b	female	no	no	no	no	no	no	no	no	no	no	no	18-45	no	no	no
0c7f8e	female	no	no	no	no	no	no	no	no	no	no	no	18-45	no	no	no
02162f	female	no	no	no	no	no	no	no	no	yes	no	no	18-45	no	no	no
34643f	male	yes	yes	no	no	no	no	no	yes	no	no	no	18-45	yes
1b5c9c	female	yes	yes	no	no	yes	no	no	no	no	no	no	18-45
401af0	male	yes	yes	no	no	yes	no	no	yes	no	no	no	18-45	yes	yes	yes
43e5a1	male	yes	no	no	no	no	no	no	no	no	yes	yes	18-45	no	no	no
1d2267	male	no	no	no	yes	no	no	no	yes	no	no	yes	18-45
412f7b	female	no	no	no	no	no	no	no	no	no	no	no	18-45	no	no	no
124e2e	male	no	no	no	no	yes	no	no	yes	no	yes	no	18-45		yes
0201f2	female	yes	no	no	no	no	no	no	no	no	no	no	18-45	no	no	no
31f1cf	male	no	no	no	no	no	no	no	no	no	no	no	18-45	no	no	no
0986d3	male	no	no	no	no	no	no	no	no	no	no	no	18-45	no	no	no
0f6b5e	female	no	no	no	no	no	no	no	no	no	no	no	18-45	no	no	no
210194	female	no	no	no	no	no	no	no	no	no	no	no	18-45	no	no	no
055bce	female	yes	no	no	no	no	no	yes	no	no	yes	no	18-45	no	no	no
052d78	female	no	no	no	no	no	no	no	no	no	no	no	18-45	no	no	no
[truncated: 241,066 more rows]
